# Supplementary material for: Attention Modulates Visual-Tactile Interaction in Spatial Pattern Matching
Source: PLoS One. 2014 Sep 9;9(9):e106896. doi: 10.1371/journal.pone.0106896 (PMC4159283; doi:10.1371/journal.pone.0106896)
Supplement: Dataset S1 — Raw data of the visual-tactile detection task. Dataset S1 contains the following information: column 1…subject ID; column 2…trial number; column 3…task (1: focused visual attention, 2: focused tactile attention, 3: divided visuotactile attention, 4: visuotactile matching); column 4…target pattern (for matching task (4) always zero, as targets were defined as congruent or incongruent pairs of stimuli); column 5…tactile pattern; column 6…visual pattern; column 7…congruent (1: congruent, 0: incongruent); column 8…target present (in attended channel(s); 1: yes, 0: no); For the matching task (4), either congruence was defined as target (subjects with ID 1 to 26), or incongruence was defined as target (subjects with ID 27 to 49); column 9…subject's response (1: target detected, 0: no target detected); column 10…accuracy (1: correct, 0: incorrect); column 11…response time (ms); column 12…target for matching condition (0: match is target, 1: non-match is target). See Methods section for details. (TXT) [file pone.0106896.s001.txt]

1	1	1	1	2	2	1	0	0	1	2173	0
1	2	1	1	2	1	0	1	1	1	1359	0
1	3	1	1	3	3	1	0	0	1	1048	0
1	4	1	1	2	1	0	1	0	0	1256	0
1	5	1	1	3	4	0	0	0	1	1953	0
1	6	1	1	2	2	1	0	0	1	981	0
1	7	1	1	3	4	0	0	1	0	1098	0
1	8	1	1	2	1	0	1	1	1	1006	0
1	9	2	2	2	1	0	1	1	1	1687	0
1	10	2	2	2	1	0	1	1	1	1810	0
1	11	2	2	3	4	0	0	1	0	1753	0
1	12	2	2	4	4	1	0	0	1	1371	0
1	13	2	2	3	3	1	0	0	1	1608	0
1	14	2	2	3	3	1	0	0	1	1344	0
1	15	2	2	1	3	0	0	0	1	1097	0
1	16	2	2	2	1	0	1	1	1	1303	0
1	17	3	3	3	3	1	1	1	1	2373	0
1	18	3	3	1	1	1	0	0	1	3609	0
1	19	3	3	1	3	0	1	1	1	3206	0
1	20	3	3	4	2	0	0	0	1	2234	0
1	21	3	3	3	4	0	1	1	1	1463	0
1	22	3	3	4	4	1	0	1	0	1190	0
1	23	3	3	2	1	0	0	1	0	1562	0
1	24	3	3	3	3	1	1	1	1	2020	0
1	25	4	0	2	1	0	0	1	0	2792	0
1	26	4	0	1	3	0	0	0	1	1955	0
1	27	4	0	4	4	1	1	1	1	1358	0
1	28	4	0	4	2	0	0	0	1	1470	0
1	29	4	0	2	2	1	1	1	1	2168	0
1	30	4	0	3	4	0	0	0	1	1511	0
1	31	4	0	4	2	0	0	0	1	1395	0
1	32	4	0	2	1	0	0	1	0	1972	0
1	33	1	2	4	2	0	1	1	1	1152	0
1	34	1	2	3	3	1	0	1	0	1682	0
1	35	1	2	1	3	0	0	1	0	1040	0
1	36	1	2	2	2	1	1	1	1	1623	0
1	37	1	2	4	4	1	0	0	1	1078	0
1	38	1	2	4	4	1	0	0	1	1019	0
1	39	1	2	4	4	1	0	0	1	1089	0
1	40	1	2	2	1	0	0	0	1	1296	0
1	41	2	1	1	3	0	1	1	1	1640	0
1	42	2	1	4	2	0	0	1	0	1734	0
1	43	2	1	2	2	1	0	0	1	1260	0
1	44	2	1	1	3	0	1	0	0	1705	0
1	45	2	1	4	2	0	0	1	0	1749	0
1	46	2	1	1	3	0	1	1	1	1915	0
1	47	2	1	1	1	1	1	1	1	1897	0
1	48	2	1	4	2	0	0	1	0	1913	0
1	49	3	4	1	1	1	0	1	0	1935	0
1	50	3	4	1	3	0	0	1	0	2433	0
1	51	3	4	4	4	1	1	1	1	2021	0
1	52	3	4	1	1	1	0	1	0	2561	0
1	53	3	4	3	4	0	1	1	1	2957	0
1	54	3	4	4	4	1	1	1	1	1172	0
1	55	3	4	2	2	1	0	0	1	1889	0
1	56	3	4	1	1	1	0	0	1	1734	0
1	57	4	0	2	2	1	1	1	1	1685	0
1	58	4	0	4	4	1	1	0	0	1574	0
1	59	4	0	4	4	1	1	1	1	1734	0
1	60	4	0	3	4	0	0	0	1	1588	0
1	61	4	0	4	2	0	0	0	1	1264	0
1	62	4	0	3	4	0	0	0	1	1569	0
1	63	4	0	2	1	0	0	0	1	1230	0
1	64	4	0	1	3	0	0	0	1	1131	0
1	65	1	3	3	4	0	0	0	1	1039	0
1	66	1	3	1	3	0	1	1	1	967	0
1	67	1	3	1	1	1	0	0	1	947	0
1	68	1	3	1	3	0	1	1	1	1240	0
1	69	1	3	4	4	1	0	0	1	906	0
1	70	1	3	4	4	1	0	0	1	734	0
1	71	1	3	4	2	0	0	0	1	1618	0
1	72	1	3	1	3	0	1	1	1	1167	0
1	73	2	4	4	2	0	1	1	1	1216	0
1	74	2	4	1	1	1	0	1	0	1179	0
1	75	2	4	4	2	0	1	1	1	1036	0
1	76	2	4	3	4	0	0	0	1	1121	0
1	77	2	4	2	2	1	0	0	1	1029	0
1	78	2	4	3	4	0	0	0	1	849	0
1	79	2	4	4	4	1	1	1	1	1147	0
1	80	2	4	1	3	0	0	1	0	959	0
1	81	3	1	2	1	0	1	1	1	1484	0
1	82	3	1	2	1	0	1	1	1	1589	0
1	83	3	1	2	2	1	0	1	0	2390	0
1	84	3	1	1	1	1	1	1	1	1267	0
1	85	3	1	4	2	0	0	0	1	1651	0
1	86	3	1	4	2	0	0	1	0	1589	0
1	87	3	1	1	1	1	1	1	1	1187	0
1	88	3	1	3	4	0	0	0	1	2123	0
1	89	4	0	2	1	0	0	1	0	2500	0
1	90	4	0	2	1	0	0	0	1	1839	0
1	91	4	0	1	3	0	0	0	1	2156	0
1	92	4	0	4	2	0	0	0	1	2156	0
1	93	4	0	4	4	1	1	0	0	2797	0
1	94	4	0	1	3	0	0	0	1	1415	0
1	95	4	0	1	1	1	1	0	0	1915	0
1	96	4	0	4	4	1	1	0	0	2008	0
1	97	1	4	2	1	0	0	1	0	1143	0
1	98	1	4	4	4	1	1	1	1	894	0
1	99	1	4	4	4	1	1	1	1	895	0
1	100	1	4	1	3	0	0	0	1	661	0
1	101	1	4	2	1	0	0	0	1	1332	0
1	102	1	4	1	1	1	0	0	1	1134	0
1	103	1	4	3	4	0	1	1	1	1104	0
1	104	1	4	3	4	0	1	0	0	1358	0
1	105	2	3	4	4	1	0	0	1	979	0
1	106	2	3	2	1	0	0	0	1	1115	0
1	107	2	3	3	3	1	1	1	1	1023	0
1	108	2	3	3	3	1	1	1	1	1140	0
1	109	2	3	3	3	1	1	1	1	1016	0
1	110	2	3	2	1	0	0	0	1	931	0
1	111	2	3	3	3	1	1	1	1	1837	0
1	112	2	3	1	1	1	0	0	1	842	0
1	113	3	2	4	4	1	0	0	1	1414	0
1	114	3	2	1	3	0	0	1	0	2414	0
1	115	3	2	4	4	1	0	0	1	993	0
1	116	3	2	4	2	0	1	1	1	1753	0
1	117	3	2	2	2	1	1	1	1	2170	0
1	118	3	2	4	4	1	0	1	0	2482	0
1	119	3	2	2	1	0	1	1	1	2166	0
1	120	3	2	2	2	1	1	1	1	1260	0
1	121	4	0	4	2	0	0	0	1	1678	0
1	122	4	0	1	3	0	0	0	1	1239	0
1	123	4	0	3	3	1	1	1	1	1187	0
1	124	4	0	4	4	1	1	1	1	1373	0
1	125	4	0	3	4	0	0	1	0	1875	0
1	126	4	0	2	1	0	0	0	1	1502	0
1	127	4	0	1	3	0	0	0	1	1512	0
1	128	4	0	4	2	0	0	0	1	1287	0
1	129	1	1	3	4	0	0	0	1	1255	0
1	130	1	1	1	1	1	1	1	1	1312	0
1	131	1	1	2	2	1	0	0	1	802	0
1	132	1	1	1	1	1	1	1	1	965	0
1	133	1	1	2	2	1	0	0	1	960	0
1	134	1	1	3	3	1	0	0	1	816	0
1	135	1	1	3	3	1	0	0	1	713	0
1	136	1	1	2	1	0	1	1	1	1021	0
1	137	2	2	1	3	0	0	0	1	1168	0
1	138	2	2	3	3	1	0	1	0	1027	0
1	139	2	2	2	1	0	1	0	0	1050	0
1	140	2	2	3	4	0	0	0	1	1729	0
1	141	2	2	2	2	1	1	0	0	1491	0
1	142	2	2	2	2	1	1	1	1	2298	0
1	143	2	2	2	1	0	1	0	0	1086	0
1	144	2	2	4	4	1	0	0	1	873	0
1	145	3	3	1	3	0	1	1	1	2872	0
1	146	3	3	1	1	1	0	1	0	2390	0
1	147	3	3	4	4	1	0	0	1	1829	0
1	148	3	3	1	1	1	0	0	1	1787	0
1	149	3	3	4	2	0	0	0	1	1858	0
1	150	3	3	3	4	0	1	1	1	1705	0
1	151	3	3	1	1	1	0	0	1	2218	0
1	152	3	3	3	3	1	1	1	1	1059	0
1	153	4	0	3	4	0	0	0	1	1761	0
1	154	4	0	1	1	1	1	1	1	1614	0
1	155	4	0	4	2	0	0	1	0	1415	0
1	156	4	0	3	3	1	1	0	0	1476	0
1	157	4	0	1	3	0	0	0	1	1175	0
1	158	4	0	2	1	0	0	0	1	1470	0
1	159	4	0	3	4	0	0	0	1	1842	0
1	160	4	0	1	1	1	1	1	1	1377	0
1	161	1	2	1	3	0	0	0	1	1413	0
1	162	1	2	1	3	0	0	0	1	1038	0
1	163	1	2	4	4	1	0	0	1	1202	0
1	164	1	2	1	3	0	0	0	1	903	0
1	165	1	2	2	2	1	1	1	1	982	0
1	166	1	2	3	3	1	0	0	1	929	0
1	167	1	2	3	3	1	0	0	1	944	0
1	168	1	2	4	2	0	1	1	1	832	0
1	169	2	1	1	1	1	1	1	1	1094	0
1	170	2	1	1	3	0	1	1	1	1207	0
1	171	2	1	4	2	0	0	1	0	985	0
1	172	2	1	2	1	0	0	0	1	1137	0
1	173	2	1	1	3	0	1	1	1	1170	0
1	174	2	1	1	1	1	1	1	1	1107	0
1	175	2	1	1	1	1	1	1	1	1032	0
1	176	2	1	3	3	1	0	0	1	1007	0
1	177	3	4	3	4	0	1	1	1	1360	0
1	178	3	4	4	4	1	1	1	1	1035	0
1	179	3	4	2	2	1	0	0	1	1527	0
1	180	3	4	2	1	0	0	1	0	1285	0
1	181	3	4	3	4	0	1	1	1	2231	0
1	182	3	4	4	4	1	1	1	1	1335	0
1	183	3	4	4	4	1	1	0	0	1434	0
1	184	3	4	4	4	1	1	1	1	1261	0
1	185	4	0	4	4	1	1	0	0	2473	0
1	186	4	0	1	3	0	0	0	1	1250	0
1	187	4	0	2	1	0	0	0	1	1354	0
1	188	4	0	1	3	0	0	0	1	1358	0
1	189	4	0	3	3	1	1	1	1	1392	0
1	190	4	0	1	1	1	1	0	0	1315	0
1	191	4	0	2	2	1	1	0	0	1539	0
1	192	4	0	4	2	0	0	0	1	1578	0
1	193	1	3	1	1	1	0	0	1	1008	0
1	194	1	3	1	1	1	0	0	1	1204	0
1	195	1	3	4	2	0	0	0	1	1264	0
1	196	1	3	3	3	1	1	1	1	1429	0
1	197	1	3	1	3	0	1	0	0	1350	0
1	198	1	3	1	3	0	1	1	1	1229	0
1	199	1	3	3	4	0	0	0	1	1021	0
1	200	1	3	1	3	0	1	1	1	1452	0
1	201	2	4	2	2	1	0	0	1	952	0
1	202	2	4	1	3	0	0	0	1	1153	0
1	203	2	4	3	4	0	0	0	1	919	0
1	204	2	4	2	2	1	0	0	1	794	0
1	205	2	4	4	2	0	1	1	1	941	0
1	206	2	4	1	3	0	0	1	0	1095	0
1	207	2	4	2	2	1	0	0	1	865	0
1	208	2	4	3	4	0	0	0	1	1134	0
1	209	3	1	3	4	0	0	1	0	2392	0
1	210	3	1	1	1	1	1	1	1	2034	0
1	211	3	1	1	1	1	1	1	1	1761	0
1	212	3	1	3	4	0	0	0	1	1317	0
1	213	3	1	1	3	0	1	1	1	2433	0
1	214	3	1	1	1	1	1	1	1	1416	0
1	215	3	1	1	3	0	1	0	0	1807	0
1	216	3	1	3	3	1	0	0	1	1672	0
1	217	4	0	4	2	0	0	0	1	1113	0
1	218	4	0	3	4	0	0	0	1	1116	0
1	219	4	0	3	4	0	0	0	1	1135	0
1	220	4	0	4	4	1	1	1	1	1183	0
1	221	4	0	3	4	0	0	1	0	1651	0
1	222	4	0	1	1	1	1	0	0	2558	0
1	223	4	0	1	3	0	0	0	1	971	0
1	224	4	0	4	2	0	0	1	0	1561	0
1	225	1	4	1	1	1	0	0	1	1181	0
1	226	1	4	1	1	1	0	0	1	960	0
1	227	1	4	4	4	1	1	1	1	1066	0
1	228	1	4	2	1	0	0	0	1	1009	0
1	229	1	4	3	4	0	1	1	1	956	0
1	230	1	4	1	3	0	0	0	1	902	0
1	231	1	4	2	2	1	0	0	1	906	0
1	232	1	4	3	4	0	1	1	1	968	0
1	233	2	3	4	2	0	0	0	1	1082	0
1	234	2	3	3	3	1	1	1	1	1367	0
1	235	2	3	4	2	0	0	0	1	1135	0
1	236	2	3	3	4	0	1	1	1	1324	0
1	237	2	3	1	1	1	0	0	1	1079	0
1	238	2	3	2	1	0	0	0	1	1459	0
1	239	2	3	1	1	1	0	0	1	893	0
1	240	2	3	3	3	1	1	1	1	1035	0
1	241	3	2	4	4	1	0	1	0	1666	0
1	242	3	2	3	3	1	0	1	0	2057	0
1	243	3	2	2	2	1	1	1	1	2454	0
1	244	3	2	2	1	0	1	1	1	1749	0
1	245	3	2	4	2	0	1	1	1	1431	0
1	246	3	2	3	3	1	0	1	0	2148	0
1	247	3	2	1	3	0	0	1	0	2227	0
1	248	3	2	1	3	0	0	1	0	1645	0
1	249	4	0	4	2	0	0	0	1	1306	0
1	250	4	0	3	3	1	1	1	1	1531	0
1	251	4	0	4	4	1	1	1	1	1587	0
1	252	4	0	2	2	1	1	1	1	1420	0
1	253	4	0	2	2	1	1	1	1	1060	0
1	254	4	0	2	1	0	0	0	1	1222	0
1	255	4	0	3	4	0	0	0	1	1187	0
1	256	4	0	3	4	0	0	0	1	1232	0
1	257	1	1	1	1	1	1	1	1	1613	0
1	258	1	1	1	1	1	1	1	1	991	0
1	259	1	1	4	2	0	0	0	1	954	0
1	260	1	1	1	1	1	1	1	1	2248	0
1	261	1	1	1	1	1	1	1	1	1337	0
1	262	1	1	3	4	0	0	0	1	1076	0
1	263	1	1	4	2	0	0	0	1	1425	0
1	264	1	1	2	1	0	1	1	1	1017	0
1	265	2	2	2	1	0	1	1	1	959	0
1	266	2	2	2	2	1	1	1	1	1002	0
1	267	2	2	2	1	0	1	1	1	1090	0
1	268	2	2	3	4	0	0	1	0	953	0
1	269	2	2	2	2	1	1	1	1	1023	0
1	270	2	2	2	2	1	1	1	1	2006	0
1	271	2	2	2	2	1	1	1	1	1140	0
1	272	2	2	1	3	0	0	0	1	985	0
1	273	3	3	3	3	1	1	1	1	2376	0
1	274	3	3	4	4	1	0	0	1	1613	0
1	275	3	3	4	2	0	0	0	1	928	0
1	276	3	3	4	2	0	0	0	1	833	0
1	277	3	3	3	4	0	1	0	0	1760	0
1	278	3	3	1	3	0	1	1	1	1316	0
1	279	3	3	3	4	0	1	1	1	1212	0
1	280	3	3	3	3	1	1	1	1	1209	0
1	281	4	0	1	3	0	0	0	1	1090	0
1	282	4	0	4	4	1	1	1	1	1140	0
1	283	4	0	4	4	1	1	1	1	1126	0
1	284	4	0	2	2	1	1	1	1	1330	0
1	285	4	0	3	3	1	1	1	1	1476	0
1	286	4	0	3	4	0	0	0	1	1300	0
1	287	4	0	2	2	1	1	1	1	1479	0
1	288	4	0	1	1	1	1	1	1	1474	0
1	289	1	2	4	2	0	1	1	1	940	0
1	290	1	2	4	2	0	1	1	1	921	0
1	291	1	2	4	2	0	1	0	0	968	0
1	292	1	2	2	2	1	1	1	1	1980	0
1	293	1	2	4	2	0	1	1	1	820	0
1	294	1	2	2	2	1	1	1	1	810	0
1	295	1	2	3	3	1	0	1	0	909	0
1	296	1	2	2	2	1	1	1	1	799	0
1	297	2	1	1	1	1	1	1	1	1154	0
1	298	2	1	1	3	0	1	1	1	889	0
1	299	2	1	1	1	1	1	1	1	952	0
1	300	2	1	1	1	1	1	1	1	747	0
1	301	2	1	1	1	1	1	1	1	741	0
1	302	2	1	3	3	1	0	0	1	813	0
1	303	2	1	2	2	1	0	0	1	897	0
1	304	2	1	1	3	0	1	0	0	2102	0
1	305	3	4	4	2	0	1	1	1	1623	0
1	306	3	4	4	4	1	1	1	1	1078	0
1	307	3	4	3	4	0	1	1	1	1473	0
1	308	3	4	1	3	0	0	0	1	1641	0
1	309	3	4	2	1	0	0	0	1	1486	0
1	310	3	4	4	2	0	1	0	0	1700	0
1	311	3	4	1	1	1	0	0	1	1307	0
1	312	3	4	2	2	1	0	0	1	1360	0
1	313	4	0	4	2	0	0	0	1	1136	0
1	314	4	0	1	1	1	1	1	1	1309	0
1	315	4	0	2	2	1	1	1	1	1268	0
1	316	4	0	3	4	0	0	0	1	1277	0
1	317	4	0	2	1	0	0	0	1	989	0
1	318	4	0	2	1	0	0	0	1	1033	0
1	319	4	0	3	4	0	0	0	1	1022	0
1	320	4	0	4	2	0	0	0	1	952	0
1	321	1	3	3	3	1	1	1	1	849	0
1	322	1	3	3	4	0	0	0	1	916	0
1	323	1	3	3	3	1	1	1	1	1212	0
1	324	1	3	4	2	0	0	0	1	1005	0
1	325	1	3	4	4	1	0	0	1	875	0
1	326	1	3	3	3	1	1	1	1	845	0
1	327	1	3	1	1	1	0	0	1	865	0
1	328	1	3	4	4	1	0	0	1	946	0
1	329	2	4	4	4	1	1	1	1	1150	0
1	330	2	4	4	4	1	1	1	1	1292	0
1	331	2	4	1	3	0	0	0	1	1370	0
1	332	2	4	4	4	1	1	1	1	1035	0
1	333	2	4	4	2	0	1	1	1	1027	0
1	334	2	4	1	1	1	0	0	1	1098	0
1	335	2	4	4	2	0	1	1	1	931	0
1	336	2	4	4	2	0	1	1	1	946	0
1	337	3	1	2	2	1	0	0	1	1896	0
1	338	3	1	4	2	0	0	0	1	1319	0
1	339	3	1	2	1	0	1	1	1	1528	0
1	340	3	1	3	3	1	0	0	1	1271	0
1	341	3	1	4	2	0	0	0	1	2139	0
1	342	3	1	1	3	0	1	0	0	1219	0
1	343	3	1	3	3	1	0	0	1	1090	0
1	344	3	1	2	2	1	0	0	1	1000	0
1	345	4	0	1	1	1	1	0	0	1872	0
1	346	4	0	4	4	1	1	1	1	1437	0
1	347	4	0	2	2	1	1	1	1	1201	0
1	348	4	0	1	3	0	0	1	0	1621	0
1	349	4	0	2	2	1	1	1	1	1374	0
1	350	4	0	2	2	1	1	1	1	1095	0
1	351	4	0	3	3	1	1	1	1	1317	0
1	352	4	0	2	2	1	1	1	1	1089	0
1	353	1	4	3	4	0	1	1	1	1191	0
1	354	1	4	2	1	0	0	0	1	954	0
1	355	1	4	3	4	0	1	1	1	1061	0
1	356	1	4	4	4	1	1	1	1	880	0
1	357	1	4	3	4	0	1	1	1	834	0
1	358	1	4	4	4	1	1	1	1	761	0
1	359	1	4	2	2	1	0	0	1	817	0
1	360	1	4	4	4	1	1	1	1	1291	0
1	361	2	3	4	4	1	0	0	1	1000	0
1	362	2	3	3	3	1	1	1	1	995	0
1	363	2	3	4	4	1	0	0	1	942	0
1	364	2	3	3	4	0	1	1	1	846	0
1	365	2	3	3	4	0	1	1	1	1006	0
1	366	2	3	3	3	1	1	1	1	890	0
1	367	2	3	4	4	1	0	0	1	859	0
1	368	2	3	2	1	0	0	0	1	1112	0
1	369	3	2	2	2	1	1	1	1	1103	0
1	370	3	2	2	2	1	1	1	1	1075	0
1	371	3	2	4	2	0	1	1	1	1127	0
1	372	3	2	2	1	0	1	1	1	1410	0
1	373	3	2	2	2	1	1	1	1	1207	0
1	374	3	2	3	3	1	0	1	0	1641	0
1	375	3	2	2	1	0	1	1	1	1110	0
1	376	3	2	3	4	0	0	1	0	941	0
1	377	4	0	2	1	0	0	0	1	1552	0
1	378	4	0	1	1	1	1	1	1	1294	0
1	379	4	0	1	1	1	1	1	1	1238	0
1	380	4	0	2	2	1	1	1	1	1140	0
1	381	4	0	4	4	1	1	1	1	1422	0
1	382	4	0	1	1	1	1	1	1	1265	0
1	383	4	0	1	3	0	0	0	1	1273	0
1	384	4	0	3	4	0	0	0	1	1391	0
1	385	1	1	3	3	1	0	0	1	1718	0
1	386	1	1	1	1	1	1	1	1	1152	0
1	387	1	1	4	2	0	0	0	1	887	0
1	388	1	1	1	1	1	1	1	1	1186	0
1	389	1	1	4	2	0	0	0	1	809	0
1	390	1	1	2	1	0	1	1	1	971	0
1	391	1	1	2	1	0	1	1	1	1015	0
1	392	1	1	2	1	0	1	1	1	884	0
1	393	2	2	2	2	1	1	1	1	828	0
1	394	2	2	4	4	1	0	0	1	895	0
1	395	2	2	3	4	0	0	1	0	1895	0
1	396	2	2	3	3	1	0	1	0	1662	0
1	397	2	2	2	1	0	1	1	1	974	0
1	398	2	2	4	4	1	0	0	1	892	0
1	399	2	2	2	2	1	1	1	1	1236	0
1	400	2	2	1	3	0	0	0	1	747	0
1	401	3	3	3	3	1	1	1	1	995	0
1	402	3	3	3	3	1	1	1	1	1568	0
1	403	3	3	1	3	0	1	1	1	1402	0
1	404	3	3	2	1	0	0	1	0	1684	0
1	405	3	3	3	3	1	1	1	1	855	0
1	406	3	3	4	4	1	0	0	1	1249	0
1	407	3	3	2	1	0	0	0	1	978	0
1	408	3	3	2	1	0	0	0	1	2067	0
1	409	4	0	4	2	0	0	0	1	1179	0
1	410	4	0	3	3	1	1	1	1	1302	0
1	411	4	0	1	3	0	0	0	1	1169	0
1	412	4	0	2	1	0	0	0	1	1075	0
1	413	4	0	2	2	1	1	0	0	1270	0
1	414	4	0	1	1	1	1	1	1	1167	0
1	415	4	0	4	4	1	1	0	0	1026	0
1	416	4	0	3	3	1	1	0	0	1315	0
1	417	1	2	2	2	1	1	1	1	821	0
1	418	1	2	4	2	0	1	1	1	780	0
1	419	1	2	2	2	1	1	1	1	694	0
1	420	1	2	2	1	0	0	0	1	676	0
1	421	1	2	2	2	1	1	1	1	612	0
1	422	1	2	4	2	0	1	1	1	896	0
1	423	1	2	2	1	0	0	0	1	787	0
1	424	1	2	2	1	0	0	0	1	873	0
1	425	2	1	3	3	1	0	0	1	903	0
1	426	2	1	3	3	1	0	0	1	763	0
1	427	2	1	2	2	1	0	0	1	959	0
1	428	2	1	2	1	0	0	0	1	830	0
1	429	2	1	2	1	0	0	0	1	757	0
1	430	2	1	2	2	1	0	0	1	906	0
1	431	2	1	2	1	0	0	0	1	922	0
1	432	2	1	1	3	0	1	0	0	749	0
1	433	3	4	4	2	0	1	1	1	1130	0
1	434	3	4	4	4	1	1	1	1	897	0
1	435	3	4	4	2	0	1	1	1	1524	0
1	436	3	4	2	2	1	0	0	1	1735	0
1	437	3	4	1	3	0	0	0	1	1497	0
1	438	3	4	2	1	0	0	0	1	1804	0
1	439	3	4	2	1	0	0	0	1	983	0
1	440	3	4	1	3	0	0	0	1	1213	0
1	441	4	0	3	3	1	1	0	0	2303	0
1	442	4	0	4	4	1	1	1	1	2623	0
1	443	4	0	1	1	1	1	1	1	1985	0
1	444	4	0	2	2	1	1	1	1	1153	0
1	445	4	0	3	3	1	1	1	1	1091	0
1	446	4	0	3	3	1	1	1	1	876	0
1	447	4	0	1	3	0	0	1	0	1034	0
1	448	4	0	1	1	1	1	1	1	1354	0
1	449	1	3	1	3	0	1	1	1	887	0
1	450	1	3	3	4	0	0	0	1	717	0
1	451	1	3	3	3	1	1	1	1	854	0
1	452	1	3	3	3	1	1	1	1	810	0
1	453	1	3	3	3	1	1	1	1	738	0
1	454	1	3	3	3	1	1	1	1	1077	0
1	455	1	3	1	3	0	1	1	1	1348	0
1	456	1	3	4	2	0	0	0	1	915	0
1	457	2	4	4	4	1	1	1	1	1229	0
1	458	2	4	4	4	1	1	1	1	756	0
1	459	2	4	4	2	0	1	1	1	1047	0
1	460	2	4	1	1	1	0	1	0	1507	0
1	461	2	4	4	2	0	1	1	1	1032	0
1	462	2	4	1	1	1	0	1	0	929	0
1	463	2	4	4	4	1	1	1	1	646	0
1	464	2	4	4	4	1	1	1	1	1194	0
1	465	3	1	1	1	1	1	1	1	907	0
1	466	3	1	1	1	1	1	1	1	844	0
1	467	3	1	2	2	1	0	0	1	1067	0
1	468	3	1	3	4	0	0	0	1	2682	0
1	469	3	1	2	1	0	1	1	1	1166	0
1	470	3	1	3	3	1	0	0	1	1696	0
1	471	3	1	1	1	1	1	1	1	1272	0
1	472	3	1	1	3	0	1	1	1	1891	0
1	473	4	0	3	4	0	0	0	1	1171	0
1	474	4	0	3	3	1	1	1	1	1030	0
1	475	4	0	2	1	0	0	0	1	1194	0
1	476	4	0	2	1	0	0	0	1	1067	0
1	477	4	0	3	3	1	1	1	1	1198	0
1	478	4	0	3	3	1	1	1	1	1024	0
1	479	4	0	1	1	1	1	0	0	985	0
1	480	4	0	4	2	0	0	0	1	2590	0
1	481	1	4	1	3	0	0	0	1	842	0
1	482	1	4	1	1	1	0	0	1	1799	0
1	483	1	4	4	4	1	1	1	1	869	0
1	484	1	4	3	4	0	1	1	1	1028	0
1	485	1	4	4	4	1	1	1	1	786	0
1	486	1	4	2	2	1	0	0	1	872	0
1	487	1	4	2	2	1	0	0	1	718	0
1	488	1	4	1	3	0	0	1	0	1308	0
1	489	2	3	3	4	0	1	1	1	979	0
1	490	2	3	3	4	0	1	1	1	787	0
1	491	2	3	4	2	0	0	0	1	951	0
1	492	2	3	4	2	0	0	0	1	792	0
1	493	2	3	3	4	0	1	1	1	1518	0
1	494	2	3	1	1	1	0	0	1	1074	0
1	495	2	3	3	4	0	1	0	0	1110	0
1	496	2	3	3	4	0	1	1	1	941	0
1	497	3	2	2	2	1	1	1	1	1289	0
1	498	3	2	3	4	0	0	1	0	1046	0
1	499	3	2	4	2	0	1	1	1	1319	0
1	500	3	2	2	2	1	1	1	1	1106	0
1	501	3	2	3	4	0	0	0	1	1390	0
1	502	3	2	3	3	1	0	1	0	2094	0
1	503	3	2	3	4	0	0	0	1	989	0
1	504	3	2	1	3	0	0	0	1	2016	0
1	505	4	0	1	1	1	1	0	0	2056	0
1	506	4	0	3	3	1	1	1	1	1156	0
1	507	4	0	2	2	1	1	1	1	906	0
1	508	4	0	4	2	0	0	0	1	1093	0
1	509	4	0	4	4	1	1	0	0	956	0
1	510	4	0	2	1	0	0	0	1	1094	0
1	511	4	0	3	3	1	1	1	1	1020	0
1	512	4	0	1	3	0	0	0	1	982	0
2	1	1	1	4	2	0	0	0	1	658	0
2	2	1	1	3	3	1	0	0	1	734	0
2	3	1	1	1	1	1	1	1	1	728	0
2	4	1	1	1	1	1	1	1	1	676	0
2	5	1	1	1	1	1	1	1	1	736	0
2	6	1	1	3	4	0	0	0	1	652	0
2	7	1	1	3	4	0	0	0	1	683	0
2	8	1	1	2	1	0	1	1	1	680	0
2	9	2	2	2	1	0	1	0	0	930	0
2	10	2	2	3	4	0	0	1	0	927	0
2	11	2	2	3	3	1	0	1	0	1018	0
2	12	2	2	1	3	0	0	1	0	1214	0
2	13	2	2	4	4	1	0	0	1	1006	0
2	14	2	2	1	3	0	0	0	1	1593	0
2	15	2	2	1	3	0	0	1	0	987	0
2	16	2	2	2	2	1	1	0	0	841	0
2	17	3	3	1	1	1	0	1	0	1001	0
2	18	3	3	3	3	1	1	1	1	885	0
2	19	3	3	4	4	1	0	1	0	1354	0
2	20	3	3	3	3	1	1	1	1	779	0
2	21	3	3	3	4	0	1	1	1	1395	0
2	22	3	3	1	3	0	1	1	1	957	0
2	23	3	3	2	1	0	0	0	1	1953	0
2	24	3	3	1	1	1	0	1	0	1494	0
2	25	4	0	1	1	1	1	0	0	1941	0
2	26	4	0	3	4	0	0	0	1	1297	0
2	27	4	0	4	4	1	1	1	1	1365	0
2	28	4	0	4	2	0	0	1	0	1226	0
2	29	4	0	2	1	0	0	0	1	1845	0
2	30	4	0	2	1	0	0	0	1	1364	0
2	31	4	0	4	2	0	0	1	0	1647	0
2	32	4	0	4	4	1	1	1	1	1334	0
2	33	1	2	2	2	1	1	1	1	1251	0
2	34	1	2	1	3	0	0	0	1	838	0
2	35	1	2	2	2	1	1	1	1	873	0
2	36	1	2	3	3	1	0	0	1	797	0
2	37	1	2	4	4	1	0	0	1	849	0
2	38	1	2	4	2	0	1	1	1	740	0
2	39	1	2	2	2	1	1	1	1	750	0
2	40	1	2	1	3	0	0	0	1	790	0
2	41	2	1	4	2	0	0	1	0	2968	0
2	42	2	1	4	2	0	0	0	1	2777	0
2	43	2	1	1	3	0	1	1	1	1832	0
2	44	2	1	2	2	1	0	0	1	1866	0
2	45	2	1	1	1	1	1	1	1	1665	0
2	46	2	1	4	2	0	0	0	1	2022	0
2	47	2	1	3	3	1	0	1	0	1749	0
2	48	2	1	1	1	1	1	1	1	1795	0
2	49	3	4	4	2	0	1	1	1	2521	0
2	50	3	4	4	4	1	1	1	1	1092	0
2	51	3	4	4	4	1	1	1	1	1469	0
2	52	3	4	4	4	1	1	1	1	1153	0
2	53	3	4	4	4	1	1	1	1	1071	0
2	54	3	4	1	1	1	0	0	1	1248	0
2	55	3	4	1	3	0	0	1	0	1522	0
2	56	3	4	1	1	1	0	1	0	1312	0
2	57	4	0	3	3	1	1	1	1	2760	0
2	58	4	0	4	4	1	1	0	0	2379	0
2	59	4	0	4	2	0	0	0	1	1927	0
2	60	4	0	2	1	0	0	0	1	1784	0
2	61	4	0	4	2	0	0	1	0	1291	0
2	62	4	0	3	4	0	0	1	0	1469	0
2	63	4	0	4	2	0	0	1	0	1824	0
2	64	4	0	1	3	0	0	0	1	1375	0
2	65	1	3	1	3	0	1	1	1	647	0
2	66	1	3	1	3	0	1	1	1	662	0
2	67	1	3	3	3	1	1	1	1	611	0
2	68	1	3	1	1	1	0	0	1	675	0
2	69	1	3	4	2	0	0	0	1	657	0
2	70	1	3	4	4	1	0	1	0	1062	0
2	71	1	3	3	3	1	1	1	1	785	0
2	72	1	3	3	3	1	1	1	1	745	0
2	73	2	4	4	2	0	1	1	1	1038	0
2	74	2	4	4	4	1	1	1	1	1029	0
2	75	2	4	2	2	1	0	0	1	973	0
2	76	2	4	4	2	0	1	1	1	859	0
2	77	2	4	1	1	1	0	0	1	877	0
2	78	2	4	3	4	0	0	0	1	877	0
2	79	2	4	1	3	0	0	1	0	1143	0
2	80	2	4	4	2	0	1	1	1	940	0
2	81	3	1	1	1	1	1	1	1	1412	0
2	82	3	1	1	1	1	1	1	1	1128	0
2	83	3	1	3	4	0	0	0	1	973	0
2	84	3	1	3	3	1	0	0	1	1922	0
2	85	3	1	1	1	1	1	1	1	828	0
2	86	3	1	3	3	1	0	0	1	1004	0
2	87	3	1	2	1	0	1	1	1	874	0
2	88	3	1	3	3	1	0	0	1	1250	0
2	89	4	0	3	4	0	0	1	0	1224	0
2	90	4	0	2	2	1	1	0	0	1907	0
2	91	4	0	4	4	1	1	1	1	1219	0
2	92	4	0	4	4	1	1	1	1	1169	0
2	93	4	0	3	4	0	0	0	1	1200	0
2	94	4	0	2	2	1	1	0	0	1932	0
2	95	4	0	1	1	1	1	1	1	1087	0
2	96	4	0	4	4	1	1	1	1	1904	0
2	97	1	4	2	1	0	0	0	1	1207	0
2	98	1	4	4	4	1	1	1	1	860	0
2	99	1	4	3	4	0	1	1	1	784	0
2	100	1	4	4	4	1	1	1	1	870	0
2	101	1	4	1	3	0	0	0	1	873	0
2	102	1	4	2	2	1	0	0	1	812	0
2	103	1	4	3	4	0	1	1	1	880	0
2	104	1	4	4	4	1	1	1	1	804	0
2	105	2	3	4	2	0	0	0	1	1081	0
2	106	2	3	2	1	0	0	0	1	1226	0
2	107	2	3	3	4	0	1	1	1	909	0
2	108	2	3	3	3	1	1	0	0	1205	0
2	109	2	3	3	4	0	1	1	1	937	0
2	110	2	3	4	2	0	0	0	1	920	0
2	111	2	3	2	1	0	0	0	1	1045	0
2	112	2	3	1	1	1	0	1	0	2255	0
2	113	3	2	3	4	0	0	1	0	1225	0
2	114	3	2	3	3	1	0	0	1	1377	0
2	115	3	2	2	2	1	1	1	1	1051	0
2	116	3	2	2	1	0	1	1	1	1292	0
2	117	3	2	3	3	1	0	1	0	1377	0
2	118	3	2	4	4	1	0	0	1	1129	0
2	119	3	2	1	3	0	0	0	1	1584	0
2	120	3	2	3	4	0	0	0	1	1620	0
2	121	4	0	1	1	1	1	1	1	2290	0
2	122	4	0	4	2	0	0	0	1	2001	0
2	123	4	0	4	4	1	1	0	0	1777	0
2	124	4	0	3	3	1	1	1	1	1973	0
2	125	4	0	4	4	1	1	1	1	1469	0
2	126	4	0	1	3	0	0	0	1	2043	0
2	127	4	0	1	1	1	1	1	1	2113	0
2	128	4	0	2	2	1	1	1	1	1446	0
2	129	1	1	2	1	0	1	1	1	1006	0
2	130	1	1	2	1	0	1	1	1	921	0
2	131	1	1	2	1	0	1	1	1	655	0
2	132	1	1	3	3	1	0	0	1	671	0
2	133	1	1	2	2	1	0	0	1	749	0
2	134	1	1	3	3	1	0	0	1	712	0
2	135	1	1	4	2	0	0	0	1	708	0
2	136	1	1	2	2	1	0	0	1	673	0
2	137	2	2	2	2	1	1	1	1	982	0
2	138	2	2	2	1	0	1	0	0	1117	0
2	139	2	2	2	1	0	1	1	1	1151	0
2	140	2	2	2	2	1	1	1	1	1136	0
2	141	2	2	3	4	0	0	1	0	1091	0
2	142	2	2	4	4	1	0	0	1	954	0
2	143	2	2	2	1	0	1	0	0	1358	0
2	144	2	2	2	2	1	1	1	1	970	0
2	145	3	3	2	1	0	0	1	0	1447	0
2	146	3	3	3	4	0	1	1	1	1118	0
2	147	3	3	3	4	0	1	0	0	1246	0
2	148	3	3	4	2	0	0	1	0	2006	0
2	149	3	3	4	4	1	0	0	1	2344	0
2	150	3	3	1	1	1	0	1	0	1442	0
2	151	3	3	2	1	0	0	0	1	2033	0
2	152	3	3	4	2	0	0	1	0	2182	0
2	153	4	0	3	3	1	1	0	0	2037	0
2	154	4	0	3	4	0	0	0	1	1406	0
2	155	4	0	1	3	0	0	0	1	1641	0
2	156	4	0	1	1	1	1	0	0	1954	0
2	157	4	0	1	3	0	0	0	1	1140	0
2	158	4	0	1	1	1	1	1	1	1109	0
2	159	4	0	1	3	0	0	0	1	1221	0
2	160	4	0	4	2	0	0	0	1	1155	0
2	161	1	2	4	2	0	1	1	1	794	0
2	162	1	2	4	4	1	0	0	1	723	0
2	163	1	2	2	2	1	1	1	1	657	0
2	164	1	2	2	1	0	0	0	1	656	0
2	165	1	2	4	2	0	1	1	1	688	0
2	166	1	2	2	2	1	1	1	1	764	0
2	167	1	2	2	1	0	0	0	1	774	0
2	168	1	2	4	2	0	1	1	1	704	0
2	169	2	1	2	2	1	0	0	1	2198	0
2	170	2	1	2	1	0	0	1	0	1165	0
2	171	2	1	1	3	0	1	1	1	1710	0
2	172	2	1	2	2	1	0	0	1	1223	0
2	173	2	1	1	3	0	1	0	0	3593	0
2	174	2	1	1	1	1	1	1	1	770	0
2	175	2	1	1	1	1	1	1	1	982	0
2	176	2	1	1	1	1	1	1	1	1072	0
2	177	3	4	2	2	1	0	0	1	1616	0
2	178	3	4	1	3	0	0	1	0	2291	0
2	179	3	4	2	2	1	0	0	1	1189	0
2	180	3	4	4	4	1	1	1	1	937	0
2	181	3	4	1	1	1	0	1	0	1107	0
2	182	3	4	3	4	0	1	1	1	782	0
2	183	3	4	2	2	1	0	0	1	2649	0
2	184	3	4	4	4	1	1	1	1	776	0
2	185	4	0	1	3	0	0	0	1	1189	0
2	186	4	0	2	2	1	1	0	0	1484	0
2	187	4	0	2	2	1	1	1	1	1495	0
2	188	4	0	1	3	0	0	0	1	1146	0
2	189	4	0	4	4	1	1	1	1	1381	0
2	190	4	0	3	3	1	1	0	0	960	0
2	191	4	0	4	4	1	1	1	1	1254	0
2	192	4	0	1	1	1	1	1	1	1483	0
2	193	1	3	4	4	1	0	0	1	733	0
2	194	1	3	3	3	1	1	1	1	650	0
2	195	1	3	4	2	0	0	0	1	682	0
2	196	1	3	1	3	0	1	1	1	601	0
2	197	1	3	3	4	0	0	0	1	636	0
2	198	1	3	1	3	0	1	1	1	715	0
2	199	1	3	4	2	0	0	0	1	837	0
2	200	1	3	1	3	0	1	1	1	654	0
2	201	2	4	4	2	0	1	1	1	968	0
2	202	2	4	1	1	1	0	0	1	949	0
2	203	2	4	4	4	1	1	1	1	900	0
2	204	2	4	4	2	0	1	1	1	885	0
2	205	2	4	4	4	1	1	1	1	933	0
2	206	2	4	4	4	1	1	1	1	869	0
2	207	2	4	4	2	0	1	1	1	794	0
2	208	2	4	3	4	0	0	0	1	801	0
2	209	3	1	2	2	1	0	0	1	1093	0
2	210	3	1	4	2	0	0	1	0	2001	0
2	211	3	1	3	4	0	0	0	1	1530	0
2	212	3	1	2	2	1	0	1	0	1866	0
2	213	3	1	3	4	0	0	0	1	1400	0
2	214	3	1	1	1	1	1	1	1	2026	0
2	215	3	1	1	1	1	1	0	0	1925	0
2	216	3	1	2	1	0	1	1	1	1268	0
2	217	4	0	3	3	1	1	1	1	1215	0
2	218	4	0	3	4	0	0	0	1	3705	0
2	219	4	0	1	1	1	1	1	1	1484	0
2	220	4	0	3	3	1	1	1	1	1323	0
2	221	4	0	2	2	1	1	1	1	1125	0
2	222	4	0	2	1	0	0	0	1	1470	0
2	223	4	0	1	3	0	0	1	0	1327	0
2	224	4	0	1	3	0	0	1	0	925	0
2	225	1	4	1	1	1	0	0	1	718	0
2	226	1	4	4	4	1	1	1	1	652	0
2	227	1	4	4	4	1	1	1	1	684	0
2	228	1	4	2	2	1	0	0	1	666	0
2	229	1	4	3	4	0	1	1	1	978	0
2	230	1	4	2	1	0	0	0	1	692	0
2	231	1	4	1	3	0	0	0	1	721	0
2	232	1	4	1	1	1	0	0	1	671	0
2	233	2	3	3	4	0	1	1	1	966	0
2	234	2	3	3	4	0	1	1	1	1088	0
2	235	2	3	3	3	1	1	1	1	811	0
2	236	2	3	3	4	0	1	1	1	801	0
2	237	2	3	4	2	0	0	0	1	699	0
2	238	2	3	3	4	0	1	0	0	1196	0
2	239	2	3	4	4	1	0	0	1	772	0
2	240	2	3	4	4	1	0	1	0	765	0
2	241	3	2	1	3	0	0	0	1	1620	0
2	242	3	2	4	2	0	1	1	1	920	0
2	243	3	2	2	2	1	1	1	1	935	0
2	244	3	2	4	4	1	0	0	1	1590	0
2	245	3	2	3	4	0	0	0	1	1047	0
2	246	3	2	2	2	1	1	1	1	930	0
2	247	3	2	2	2	1	1	1	1	741	0
2	248	3	2	2	2	1	1	1	1	767	0
2	249	4	0	3	4	0	0	0	1	1265	0
2	250	4	0	4	2	0	0	0	1	1306	0
2	251	4	0	3	3	1	1	1	1	874	0
2	252	4	0	1	3	0	0	0	1	927	0
2	253	4	0	1	1	1	1	0	0	1812	0
2	254	4	0	3	3	1	1	1	1	1443	0
2	255	4	0	2	1	0	0	0	1	1269	0
2	256	4	0	2	1	0	0	0	1	1060	0
2	257	1	1	1	1	1	1	1	1	691	0
2	258	1	1	1	1	1	1	1	1	564	0
2	259	1	1	2	1	0	1	1	1	663	0
2	260	1	1	4	2	0	0	0	1	647	0
2	261	1	1	2	1	0	1	1	1	616	0
2	262	1	1	2	1	0	1	1	1	697	0
2	263	1	1	2	1	0	1	1	1	631	0
2	264	1	1	3	4	0	0	0	1	665	0
2	265	2	2	3	3	1	0	0	1	803	0
2	266	2	2	2	1	0	1	1	1	872	0
2	267	2	2	3	4	0	0	0	1	687	0
2	268	2	2	2	2	1	1	1	1	732	0
2	269	2	2	1	3	0	0	0	1	665	0
2	270	2	2	2	2	1	1	1	1	679	0
2	271	2	2	2	1	0	1	1	1	756	0
2	272	2	2	3	4	0	0	0	1	656	0
2	273	3	3	3	3	1	1	1	1	906	0
2	274	3	3	3	3	1	1	1	1	780	0
2	275	3	3	4	4	1	0	1	0	866	0
2	276	3	3	4	2	0	0	1	0	2056	0
2	277	3	3	1	1	1	0	0	1	1641	0
2	278	3	3	1	3	0	1	1	1	720	0
2	279	3	3	3	3	1	1	1	1	747	0
2	280	3	3	2	1	0	0	0	1	2226	0
2	281	4	0	2	1	0	0	0	1	1953	0
2	282	4	0	3	4	0	0	0	1	873	0
2	283	4	0	2	1	0	0	0	1	1406	0
2	284	4	0	3	3	1	1	1	1	1437	0
2	285	4	0	2	2	1	1	1	1	1045	0
2	286	4	0	2	2	1	1	1	1	786	0
2	287	4	0	1	1	1	1	0	0	1232	0
2	288	4	0	3	3	1	1	0	0	1977	0
2	289	1	2	1	3	0	0	0	1	662	0
2	290	1	2	4	4	1	0	0	1	630	0
2	291	1	2	2	2	1	1	1	1	554	0
2	292	1	2	4	2	0	1	1	1	607	0
2	293	1	2	2	2	1	1	1	1	547	0
2	294	1	2	2	1	0	0	0	1	695	0
2	295	1	2	3	3	1	0	0	1	630	0
2	296	1	2	4	2	0	1	1	1	569	0
2	297	2	1	1	1	1	1	1	1	834	0
2	298	2	1	2	1	0	0	0	1	776	0
2	299	2	1	3	3	1	0	0	1	784	0
2	300	2	1	1	1	1	1	1	1	745	0
2	301	2	1	1	1	1	1	1	1	677	0
2	302	2	1	1	3	0	1	1	1	1175	0
2	303	2	1	3	3	1	0	0	1	690	0
2	304	2	1	1	3	0	1	0	0	655	0
2	305	3	4	4	2	0	1	1	1	988	0
2	306	3	4	2	2	1	0	0	1	1046	0
2	307	3	4	4	2	0	1	1	1	959	0
2	308	3	4	4	4	1	1	1	1	753	0
2	309	3	4	2	1	0	0	0	1	841	0
2	310	3	4	2	1	0	0	0	1	860	0
2	311	3	4	2	1	0	0	1	0	675	0
2	312	3	4	1	3	0	0	1	0	830	0
2	313	4	0	4	2	0	0	0	1	1190	0
2	314	4	0	1	3	0	0	0	1	1187	0
2	315	4	0	2	1	0	0	0	1	1326	0
2	316	4	0	4	4	1	1	1	1	909	0
2	317	4	0	3	3	1	1	1	1	1628	0
2	318	4	0	2	1	0	0	0	1	1696	0
2	319	4	0	2	2	1	1	1	1	1065	0
2	320	4	0	3	3	1	1	1	1	1086	0
2	321	1	3	3	3	1	1	1	1	559	0
2	322	1	3	4	4	1	0	0	1	533	0
2	323	1	3	3	3	1	1	1	1	416	0
2	324	1	3	1	1	1	0	0	1	587	0
2	325	1	3	1	1	1	0	0	1	591	0
2	326	1	3	1	1	1	0	0	1	470	0
2	327	1	3	3	4	0	0	1	0	591	0
2	328	1	3	3	4	0	0	0	1	642	0
2	329	2	4	3	4	0	0	0	1	750	0
2	330	2	4	1	3	0	0	0	1	666	0
2	331	2	4	1	3	0	0	1	0	884	0
2	332	2	4	1	3	0	0	0	1	792	0
2	333	2	4	1	1	1	0	1	0	721	0
2	334	2	4	1	1	1	0	0	1	1342	0
2	335	2	4	3	4	0	0	0	1	1112	0
2	336	2	4	2	2	1	0	0	1	708	0
2	337	3	1	1	3	0	1	1	1	983	0
2	338	3	1	1	1	1	1	1	1	697	0
2	339	3	1	3	3	1	0	0	1	727	0
2	340	3	1	1	3	0	1	1	1	644	0
2	341	3	1	3	4	0	0	0	1	785	0
2	342	3	1	2	1	0	1	1	1	684	0
2	343	3	1	1	1	1	1	1	1	667	0
2	344	3	1	2	1	0	1	1	1	666	0
2	345	4	0	2	1	0	0	1	0	860	0
2	346	4	0	4	2	0	0	0	1	1582	0
2	347	4	0	3	3	1	1	0	0	2056	0
2	348	4	0	3	4	0	0	1	0	819	0
2	349	4	0	1	1	1	1	0	0	1692	0
2	350	4	0	2	1	0	0	1	0	1065	0
2	351	4	0	4	2	0	0	1	0	867	0
2	352	4	0	2	2	1	1	1	1	823	0
2	353	1	4	1	3	0	0	0	1	741	0
2	354	1	4	4	4	1	1	1	1	595	0
2	355	1	4	4	4	1	1	1	1	598	0
2	356	1	4	1	1	1	0	1	0	1086	0
2	357	1	4	2	1	0	0	0	1	591	0
2	358	1	4	1	3	0	0	0	1	782	0
2	359	1	4	2	1	0	0	0	1	1009	0
2	360	1	4	3	4	0	1	1	1	643	0
2	361	2	3	1	1	1	0	0	1	833	0
2	362	2	3	2	1	0	0	0	1	776	0
2	363	2	3	4	2	0	0	1	0	752	0
2	364	2	3	4	4	1	0	0	1	684	0
2	365	2	3	4	4	1	0	1	0	760	0
2	366	2	3	3	3	1	1	1	1	707	0
2	367	2	3	3	3	1	1	1	1	672	0
2	368	2	3	3	3	1	1	1	1	687	0
2	369	3	2	1	3	0	0	0	1	2305	0
2	370	3	2	3	4	0	0	0	1	1530	0
2	371	3	2	2	1	0	1	1	1	1148	0
2	372	3	2	2	1	0	1	1	1	931	0
2	373	3	2	4	2	0	1	1	1	852	0
2	374	3	2	2	2	1	1	1	1	793	0
2	375	3	2	2	2	1	1	1	1	769	0
2	376	3	2	4	2	0	1	1	1	778	0
2	377	4	0	4	2	0	0	0	1	1545	0
2	378	4	0	3	4	0	0	0	1	1270	0
2	379	4	0	2	2	1	1	0	0	1623	0
2	380	4	0	2	1	0	0	0	1	1453	0
2	381	4	0	2	2	1	1	1	1	889	0
2	382	4	0	2	1	0	0	0	1	1234	0
2	383	4	0	1	3	0	0	0	1	2194	0
2	384	4	0	3	4	0	0	0	1	1135	0
2	385	1	1	2	2	1	0	0	1	797	0
2	386	1	1	3	3	1	0	0	1	976	0
2	387	1	1	4	2	0	0	1	0	877	0
2	388	1	1	1	1	1	1	1	1	707	0
2	389	1	1	2	2	1	0	0	1	797	0
2	390	1	1	1	1	1	1	1	1	757	0
2	391	1	1	1	1	1	1	1	1	719	0
2	392	1	1	3	4	0	0	0	1	778	0
2	393	2	2	4	4	1	0	0	1	718	0
2	394	2	2	2	2	1	1	1	1	808	0
2	395	2	2	2	1	0	1	1	1	830	0
2	396	2	2	2	2	1	1	1	1	709	0
2	397	2	2	4	4	1	0	0	1	659	0
2	398	2	2	3	3	1	0	1	0	705	0
2	399	2	2	2	1	0	1	1	1	718	0
2	400	2	2	3	3	1	0	0	1	1355	0
2	401	3	3	3	3	1	1	1	1	916	0
2	402	3	3	1	3	0	1	1	1	775	0
2	403	3	3	1	3	0	1	1	1	783	0
2	404	3	3	3	3	1	1	1	1	775	0
2	405	3	3	4	4	1	0	1	0	1096	0
2	406	3	3	3	3	1	1	1	1	709	0
2	407	3	3	3	4	0	1	1	1	799	0
2	408	3	3	4	2	0	0	0	1	852	0
2	409	4	0	2	2	1	1	1	1	1037	0
2	410	4	0	2	2	1	1	1	1	1045	0
2	411	4	0	4	2	0	0	1	0	802	0
2	412	4	0	1	3	0	0	0	1	1528	0
2	413	4	0	4	4	1	1	1	1	1286	0
2	414	4	0	3	4	0	0	0	1	1059	0
2	415	4	0	3	3	1	1	1	1	768	0
2	416	4	0	4	4	1	1	1	1	1340	0
2	417	1	2	3	3	1	0	1	0	3332	0
2	418	1	2	2	2	1	1	1	1	713	0
2	419	1	2	4	4	1	0	0	1	647	0
2	420	1	2	3	3	1	0	0	1	679	0
2	421	1	2	2	1	0	0	0	1	771	0
2	422	1	2	4	2	0	1	1	1	686	0
2	423	1	2	1	3	0	0	0	1	747	0
2	424	1	2	4	2	0	1	1	1	663	0
2	425	2	1	1	3	0	1	1	1	842	0
2	426	2	1	2	1	0	0	0	1	768	0
2	427	2	1	4	2	0	0	0	1	730	0
2	428	2	1	2	2	1	0	0	1	647	0
2	429	2	1	3	3	1	0	0	1	616	0
2	430	2	1	2	1	0	0	0	1	634	0
2	431	2	1	1	3	0	1	0	0	683	0
2	432	2	1	1	3	0	1	0	0	1025	0
2	433	3	4	1	3	0	0	1	0	1433	0
2	434	3	4	3	4	0	1	1	1	2760	0
2	435	3	4	3	4	0	1	1	1	739	0
2	436	3	4	4	4	1	1	1	1	750	0
2	437	3	4	4	2	0	1	1	1	853	0
2	438	3	4	1	1	1	0	1	0	810	0
2	439	3	4	2	1	0	0	0	1	1004	0
2	440	3	4	3	4	0	1	1	1	701	0
2	441	4	0	1	1	1	1	1	1	1326	0
2	442	4	0	3	4	0	0	0	1	1925	0
2	443	4	0	3	4	0	0	1	0	1112	0
2	444	4	0	3	4	0	0	0	1	1380	0
2	445	4	0	1	1	1	1	1	1	1226	0
2	446	4	0	2	1	0	0	0	1	1362	0
2	447	4	0	1	1	1	1	1	1	1255	0
2	448	4	0	2	2	1	1	1	1	1312	0
2	449	1	3	4	4	1	0	0	1	1473	0
2	450	1	3	4	2	0	0	0	1	735	0
2	451	1	3	1	3	0	1	1	1	746	0
2	452	1	3	3	3	1	1	1	1	756	0
2	453	1	3	1	3	0	1	1	1	719	0
2	454	1	3	3	3	1	1	1	1	699	0
2	455	1	3	1	3	0	1	1	1	665	0
2	456	1	3	3	4	0	0	0	1	695	0
2	457	2	4	2	2	1	0	0	1	772	0
2	458	2	4	4	4	1	1	0	0	921	0
2	459	2	4	2	2	1	0	0	1	1499	0
2	460	2	4	4	4	1	1	1	1	853	0
2	461	2	4	4	4	1	1	1	1	872	0
2	462	2	4	4	2	0	1	1	1	796	0
2	463	2	4	4	2	0	1	1	1	1021	0
2	464	2	4	4	4	1	1	1	1	843	0
2	465	3	1	2	2	1	0	0	1	1158	0
2	466	3	1	1	3	0	1	0	0	923	0
2	467	3	1	4	2	0	0	0	1	1437	0
2	468	3	1	4	2	0	0	1	0	889	0
2	469	3	1	1	3	0	1	0	0	1015	0
2	470	3	1	1	1	1	1	1	1	1259	0
2	471	3	1	2	2	1	0	0	1	1221	0
2	472	3	1	4	2	0	0	0	1	1686	0
2	473	4	0	4	2	0	0	1	0	2717	0
2	474	4	0	4	4	1	1	1	1	948	0
2	475	4	0	1	3	0	0	1	0	1163	0
2	476	4	0	4	2	0	0	0	1	1319	0
2	477	4	0	2	1	0	0	0	1	1435	0
2	478	4	0	1	1	1	1	1	1	980	0
2	479	4	0	3	3	1	1	1	1	1382	0
2	480	4	0	1	3	0	0	0	1	1150	0
2	481	1	4	1	1	1	0	0	1	1149	0
2	482	1	4	2	2	1	0	0	1	806	0
2	483	1	4	3	4	0	1	1	1	609	0
2	484	1	4	4	4	1	1	1	1	658	0
2	485	1	4	2	2	1	0	0	1	736	0
2	486	1	4	3	4	0	1	1	1	622	0
2	487	1	4	3	4	0	1	1	1	702	0
2	488	1	4	3	4	0	1	1	1	762	0
2	489	2	3	1	1	1	0	0	1	1015	0
2	490	2	3	1	1	1	0	1	0	819	0
2	491	2	3	3	3	1	1	1	1	840	0
2	492	2	3	3	3	1	1	1	1	906	0
2	493	2	3	3	3	1	1	1	1	765	0
2	494	2	3	3	4	0	1	1	1	851	0
2	495	2	3	2	1	0	0	1	0	824	0
2	496	2	3	3	4	0	1	1	1	657	0
2	497	3	2	3	3	1	0	1	0	1345	0
2	498	3	2	2	2	1	1	1	1	927	0
2	499	3	2	3	3	1	0	1	0	2504	0
2	500	3	2	4	4	1	0	1	0	999	0
2	501	3	2	4	4	1	0	0	1	1962	0
2	502	3	2	4	2	0	1	1	1	725	0
2	503	3	2	2	1	0	1	1	1	970	0
2	504	3	2	1	3	0	0	0	1	1279	0
2	505	4	0	1	1	1	1	1	1	1506	0
2	506	4	0	2	2	1	1	1	1	1344	0
2	507	4	0	3	3	1	1	1	1	1364	0
2	508	4	0	1	3	0	0	0	1	1132	0
2	509	4	0	4	4	1	1	1	1	1884	0
2	510	4	0	3	4	0	0	0	1	1542	0
2	511	4	0	4	4	1	1	1	1	1565	0
2	512	4	0	4	2	0	0	0	1	1509	0
3	1	1	1	2	1	0	1	1	1	965	0
3	2	1	1	2	1	0	1	0	0	1085	0
3	3	1	1	3	4	0	0	0	1	1323	0
3	4	1	1	2	1	0	1	1	1	1062	0
3	5	1	1	4	2	0	0	0	1	864	0
3	6	1	1	4	2	0	0	0	1	1069	0
3	7	1	1	2	1	0	1	0	0	1027	0
3	8	1	1	1	1	1	1	1	1	940	0
3	9	2	2	2	1	0	1	1	1	1642	0
3	10	2	2	2	1	0	1	1	1	1125	0
3	11	2	2	1	3	0	0	0	1	1079	0
3	12	2	2	4	4	1	0	0	1	1161	0
3	13	2	2	1	3	0	0	0	1	1065	0
3	14	2	2	2	2	1	1	1	1	1491	0
3	15	2	2	3	3	1	0	0	1	1016	0
3	16	2	2	2	2	1	1	1	1	1023	0
3	17	3	3	3	3	1	1	1	1	1147	0
3	18	3	3	1	1	1	0	0	1	1724	0
3	19	3	3	4	2	0	0	1	0	953	0
3	20	3	3	2	1	0	0	1	0	1012	0
3	21	3	3	1	3	0	1	1	1	1786	0
3	22	3	3	4	4	1	0	1	0	1166	0
3	23	3	3	3	3	1	1	1	1	2323	0
3	24	3	3	3	3	1	1	1	1	1078	0
3	25	4	0	3	4	0	0	1	0	1106	0
3	26	4	0	2	1	0	0	1	0	3515	0
3	27	4	0	3	4	0	0	1	0	1851	0
3	28	4	0	1	3	0	0	1	0	2042	0
3	29	4	0	4	4	1	1	1	1	1407	0
3	30	4	0	2	1	0	0	0	1	1344	0
3	31	4	0	2	2	1	1	0	0	2190	0
3	32	4	0	4	4	1	1	1	1	1797	0
3	33	1	2	4	2	0	1	1	1	880	0
3	34	1	2	2	1	0	0	0	1	787	0
3	35	1	2	4	4	1	0	0	1	668	0
3	36	1	2	1	3	0	0	0	1	776	0
3	37	1	2	1	3	0	0	0	1	689	0
3	38	1	2	2	2	1	1	1	1	577	0
3	39	1	2	2	1	0	0	0	1	610	0
3	40	1	2	2	2	1	1	0	0	1721	0
3	41	2	1	1	1	1	1	1	1	1291	0
3	42	2	1	2	1	0	0	0	1	703	0
3	43	2	1	3	3	1	0	0	1	1153	0
3	44	2	1	3	3	1	0	0	1	668	0
3	45	2	1	1	3	0	1	1	1	1198	0
3	46	2	1	1	3	0	1	0	0	897	0
3	47	2	1	2	1	0	0	1	0	1100	0
3	48	2	1	4	2	0	0	1	0	1353	0
3	49	3	4	4	4	1	1	1	1	759	0
3	50	3	4	4	4	1	1	1	1	688	0
3	51	3	4	1	3	0	0	1	0	1451	0
3	52	3	4	4	2	0	1	0	0	1401	0
3	53	3	4	2	2	1	0	0	1	1729	0
3	54	3	4	1	1	1	0	1	0	1629	0
3	55	3	4	4	4	1	1	1	1	1427	0
3	56	3	4	4	4	1	1	1	1	1112	0
3	57	4	0	4	4	1	1	1	1	979	0
3	58	4	0	2	1	0	0	0	1	942	0
3	59	4	0	3	4	0	0	1	0	970	0
3	60	4	0	1	1	1	1	1	1	1340	0
3	61	4	0	4	2	0	0	1	0	1343	0
3	62	4	0	4	4	1	1	1	1	1674	0
3	63	4	0	2	2	1	1	1	1	2500	0
3	64	4	0	2	1	0	0	0	1	1166	0
3	65	1	3	4	4	1	0	0	1	873	0
3	66	1	3	1	3	0	1	1	1	1843	0
3	67	1	3	4	4	1	0	0	1	1205	0
3	68	1	3	3	3	1	1	1	1	653	0
3	69	1	3	1	1	1	0	0	1	934	0
3	70	1	3	1	3	0	1	1	1	822	0
3	71	1	3	4	2	0	0	0	1	717	0
3	72	1	3	1	1	1	0	0	1	666	0
3	73	2	4	4	4	1	1	1	1	1007	0
3	74	2	4	3	4	0	0	1	0	928	0
3	75	2	4	4	2	0	1	0	0	754	0
3	76	2	4	3	4	0	0	1	0	1325	0
3	77	2	4	1	3	0	0	1	0	876	0
3	78	2	4	2	2	1	0	1	0	1174	0
3	79	2	4	4	2	0	1	1	1	1203	0
3	80	2	4	4	2	0	1	0	0	1699	0
3	81	3	1	4	2	0	0	1	0	1755	0
3	82	3	1	1	3	0	1	1	1	2293	0
3	83	3	1	1	3	0	1	1	1	1820	0
3	84	3	1	3	4	0	0	1	0	1263	0
3	85	3	1	1	1	1	1	1	1	1554	0
3	86	3	1	1	1	1	1	1	1	1014	0
3	87	3	1	4	2	0	0	0	1	2742	0
3	88	3	1	1	1	1	1	1	1	1049	0
3	89	4	0	4	2	0	0	1	0	2040	0
3	90	4	0	4	2	0	0	1	0	2282	0
3	91	4	0	4	4	1	1	0	0	2431	0
3	92	4	0	3	3	1	1	1	1	1680	0
3	93	4	0	4	2	0	0	0	1	3006	0
3	94	4	0	2	2	1	1	1	1	2423	0
3	95	4	0	3	4	0	0	1	0	1641	0
3	96	4	0	3	3	1	1	1	1	3079	0
3	97	1	4	3	4	0	1	1	1	737	0
3	98	1	4	2	1	0	0	0	1	748	0
3	99	1	4	1	3	0	0	0	1	790	0
3	100	1	4	3	4	0	1	1	1	688	0
3	101	1	4	3	4	0	1	1	1	670	0
3	102	1	4	4	4	1	1	1	1	654	0
3	103	1	4	3	4	0	1	1	1	717	0
3	104	1	4	4	4	1	1	1	1	620	0
3	105	2	3	4	2	0	0	1	0	1632	0
3	106	2	3	3	4	0	1	1	1	1009	0
3	107	2	3	3	3	1	1	0	0	799	0
3	108	2	3	2	1	0	0	0	1	1634	0
3	109	2	3	4	2	0	0	1	0	761	0
3	110	2	3	1	1	1	0	1	0	785	0
3	111	2	3	3	4	0	1	1	1	1043	0
3	112	2	3	3	3	1	1	0	0	660	0
3	113	3	2	1	3	0	0	0	1	1860	0
3	114	3	2	2	2	1	1	1	1	1113	0
3	115	3	2	4	2	0	1	1	1	866	0
3	116	3	2	3	3	1	0	0	1	1337	0
3	117	3	2	3	3	1	0	0	1	1498	0
3	118	3	2	1	3	0	0	0	1	1306	0
3	119	3	2	2	2	1	1	1	1	734	0
3	120	3	2	2	1	0	1	1	1	1620	0
3	121	4	0	1	1	1	1	1	1	1020	0
3	122	4	0	3	4	0	0	0	1	1295	0
3	123	4	0	1	3	0	0	0	1	1520	0
3	124	4	0	4	4	1	1	1	1	1858	0
3	125	4	0	3	3	1	1	0	0	970	0
3	126	4	0	1	3	0	0	1	0	1389	0
3	127	4	0	4	4	1	1	1	1	1328	0
3	128	4	0	4	4	1	1	1	1	1739	0
3	129	1	1	2	1	0	1	1	1	723	0
3	130	1	1	2	2	1	0	0	1	625	0
3	131	1	1	1	1	1	1	1	1	611	0
3	132	1	1	1	1	1	1	1	1	551	0
3	133	1	1	2	2	1	0	0	1	573	0
3	134	1	1	1	1	1	1	1	1	734	0
3	135	1	1	4	2	0	0	0	1	1276	0
3	136	1	1	3	4	0	0	0	1	940	0
3	137	2	2	3	4	0	0	0	1	875	0
3	138	2	2	1	3	0	0	0	1	1486	0
3	139	2	2	2	1	0	1	1	1	966	0
3	140	2	2	2	2	1	1	0	0	1197	0
3	141	2	2	2	1	0	1	1	1	1071	0
3	142	2	2	2	1	0	1	1	1	1092	0
3	143	2	2	2	1	0	1	1	1	815	0
3	144	2	2	1	3	0	0	0	1	806	0
3	145	3	3	4	2	0	0	1	0	1684	0
3	146	3	3	1	1	1	0	1	0	1808	0
3	147	3	3	1	3	0	1	1	1	1330	0
3	148	3	3	1	3	0	1	1	1	2053	0
3	149	3	3	4	2	0	0	0	1	1201	0
3	150	3	3	3	4	0	1	0	0	1590	0
3	151	3	3	1	1	1	0	0	1	1953	0
3	152	3	3	4	4	1	0	1	0	2076	0
3	153	4	0	1	3	0	0	0	1	3978	0
3	154	4	0	3	3	1	1	1	1	1725	0
3	155	4	0	3	3	1	1	0	0	1861	0
3	156	4	0	4	2	0	0	0	1	1489	0
3	157	4	0	3	3	1	1	1	1	1406	0
3	158	4	0	3	4	0	0	1	0	1563	0
3	159	4	0	1	3	0	0	1	0	2006	0
3	160	4	0	1	1	1	1	1	1	1859	0
3	161	1	2	4	2	0	1	1	1	648	0
3	162	1	2	4	2	0	1	1	1	539	0
3	163	1	2	2	2	1	1	1	1	609	0
3	164	1	2	4	2	0	1	1	1	596	0
3	165	1	2	2	2	1	1	1	1	724	0
3	166	1	2	3	3	1	0	0	1	735	0
3	167	1	2	4	4	1	0	0	1	809	0
3	168	1	2	2	2	1	1	1	1	549	0
3	169	2	1	2	2	1	0	0	1	928	0
3	170	2	1	4	2	0	0	0	1	1083	0
3	171	2	1	1	3	0	1	1	1	869	0
3	172	2	1	1	1	1	1	1	1	653	0
3	173	2	1	1	3	0	1	1	1	732	0
3	174	2	1	1	1	1	1	1	1	868	0
3	175	2	1	1	1	1	1	1	1	683	0
3	176	2	1	1	3	0	1	1	1	1416	0
3	177	3	4	1	1	1	0	1	0	1736	0
3	178	3	4	4	2	0	1	0	0	2044	0
3	179	3	4	3	4	0	1	0	0	1255	0
3	180	3	4	2	1	0	0	0	1	2671	0
3	181	3	4	1	3	0	0	1	0	1187	0
3	182	3	4	2	1	0	0	0	1	1873	0
3	183	3	4	4	4	1	1	1	1	953	0
3	184	3	4	1	1	1	0	0	1	1576	0
3	185	4	0	3	3	1	1	1	1	1615	0
3	186	4	0	4	2	0	0	1	0	1420	0
3	187	4	0	3	3	1	1	1	1	2467	0
3	188	4	0	2	1	0	0	0	1	1932	0
3	189	4	0	3	3	1	1	1	1	1556	0
3	190	4	0	3	4	0	0	0	1	2531	0
3	191	4	0	3	4	0	0	0	1	2196	0
3	192	4	0	1	1	1	1	1	1	1663	0
3	193	1	3	1	1	1	0	0	1	861	0
3	194	1	3	4	4	1	0	0	1	1645	0
3	195	1	3	1	3	0	1	1	1	787	0
3	196	1	3	3	3	1	1	1	1	638	0
3	197	1	3	3	3	1	1	1	1	577	0
3	198	1	3	3	3	1	1	1	1	520	0
3	199	1	3	3	4	0	0	0	1	700	0
3	200	1	3	1	3	0	1	1	1	573	0
3	201	2	4	4	4	1	1	1	1	1016	0
3	202	2	4	4	2	0	1	0	0	1400	0
3	203	2	4	2	2	1	0	0	1	729	0
3	204	2	4	3	4	0	0	1	0	1161	0
3	205	2	4	4	4	1	1	1	1	1395	0
3	206	2	4	4	4	1	1	1	1	1053	0
3	207	2	4	1	3	0	0	0	1	2372	0
3	208	2	4	2	2	1	0	0	1	955	0
3	209	3	1	1	3	0	1	1	1	3014	0
3	210	3	1	3	3	1	0	0	1	1288	0
3	211	3	1	2	1	0	1	1	1	671	0
3	212	3	1	3	4	0	0	0	1	1077	0
3	213	3	1	1	3	0	1	0	0	1051	0
3	214	3	1	1	1	1	1	1	1	714	0
3	215	3	1	1	1	1	1	1	1	788	0
3	216	3	1	2	1	0	1	1	1	968	0
3	217	4	0	3	3	1	1	1	1	1838	0
3	218	4	0	3	3	1	1	1	1	1906	0
3	219	4	0	1	3	0	0	0	1	1124	0
3	220	4	0	2	1	0	0	1	0	1970	0
3	221	4	0	2	2	1	1	0	0	2045	0
3	222	4	0	1	3	0	0	1	0	3131	0
3	223	4	0	2	2	1	1	0	0	3304	0
3	224	4	0	2	1	0	0	1	0	1906	0
3	225	1	4	4	4	1	1	1	1	1281	0
3	226	1	4	1	1	1	0	0	1	773	0
3	227	1	4	1	1	1	0	0	1	594	0
3	228	1	4	2	2	1	0	0	1	644	0
3	229	1	4	4	4	1	1	1	1	598	0
3	230	1	4	1	3	0	0	0	1	571	0
3	231	1	4	4	4	1	1	1	1	608	0
3	232	1	4	3	4	0	1	1	1	517	0
3	233	2	3	1	1	1	0	0	1	3353	0
3	234	2	3	4	2	0	0	1	0	1702	0
3	235	2	3	3	4	0	1	1	1	1825	0
3	236	2	3	3	3	1	1	0	0	643	0
3	237	2	3	3	3	1	1	1	1	1424	0
3	238	2	3	3	4	0	1	1	1	1157	0
3	239	2	3	3	4	0	1	1	1	1782	0
3	240	2	3	1	1	1	0	0	1	706	0
3	241	3	2	2	2	1	1	1	1	1354	0
3	242	3	2	2	2	1	1	1	1	764	0
3	243	3	2	4	2	0	1	1	1	1023	0
3	244	3	2	4	4	1	0	1	0	1859	0
3	245	3	2	2	2	1	1	1	1	987	0
3	246	3	2	2	1	0	1	1	1	2217	0
3	247	3	2	3	3	1	0	0	1	1323	0
3	248	3	2	3	4	0	0	0	1	1188	0
3	249	4	0	3	3	1	1	1	1	1536	0
3	250	4	0	3	4	0	0	1	0	2481	0
3	251	4	0	2	2	1	1	1	1	1618	0
3	252	4	0	2	1	0	0	0	1	1574	0
3	253	4	0	3	3	1	1	1	1	2189	0
3	254	4	0	4	4	1	1	1	1	1703	0
3	255	4	0	2	2	1	1	0	0	2528	0
3	256	4	0	4	2	0	0	1	0	1381	0
3	257	1	1	1	1	1	1	1	1	690	0
3	258	1	1	3	3	1	0	0	1	734	0
3	259	1	1	1	1	1	1	1	1	495	0
3	260	1	1	3	4	0	0	0	1	552	0
3	261	1	1	3	3	1	0	0	1	605	0
3	262	1	1	3	3	1	0	0	1	484	0
3	263	1	1	2	1	0	1	1	1	494	0
3	264	1	1	4	2	0	0	0	1	1176	0
3	265	2	2	2	1	0	1	1	1	1018	0
3	266	2	2	2	2	1	1	1	1	855	0
3	267	2	2	2	2	1	1	1	1	702	0
3	268	2	2	3	3	1	0	0	1	809	0
3	269	2	2	4	4	1	0	0	1	674	0
3	270	2	2	3	3	1	0	0	1	657	0
3	271	2	2	2	2	1	1	0	0	1078	0
3	272	2	2	4	4	1	0	0	1	1536	0
3	273	3	3	1	3	0	1	1	1	837	0
3	274	3	3	1	1	1	0	0	1	1858	0
3	275	3	3	3	3	1	1	1	1	751	0
3	276	3	3	2	1	0	0	1	0	2558	0
3	277	3	3	4	4	1	0	0	1	1112	0
3	278	3	3	4	2	0	0	0	1	1021	0
3	279	3	3	2	1	0	0	0	1	1327	0
3	280	3	3	3	3	1	1	1	1	1269	0
3	281	4	0	2	1	0	0	1	0	1938	0
3	282	4	0	2	2	1	1	1	1	1499	0
3	283	4	0	3	3	1	1	1	1	1588	0
3	284	4	0	1	1	1	1	0	0	1905	0
3	285	4	0	1	1	1	1	1	1	1844	0
3	286	4	0	2	1	0	0	0	1	1910	0
3	287	4	0	4	4	1	1	1	1	1442	0
3	288	4	0	1	1	1	1	0	0	1486	0
3	289	1	2	2	2	1	1	1	1	774	0
3	290	1	2	2	1	0	0	0	1	641	0
3	291	1	2	3	3	1	0	0	1	657	0
3	292	1	2	4	4	1	0	0	1	657	0
3	293	1	2	4	2	0	1	1	1	766	0
3	294	1	2	3	3	1	0	0	1	681	0
3	295	1	2	2	1	0	0	0	1	882	0
3	296	1	2	4	2	0	1	1	1	524	0
3	297	2	1	1	3	0	1	1	1	807	0
3	298	2	1	1	1	1	1	1	1	813	0
3	299	2	1	1	3	0	1	0	0	1693	0
3	300	2	1	1	1	1	1	1	1	785	0
3	301	2	1	1	1	1	1	1	1	762	0
3	302	2	1	1	1	1	1	1	1	568	0
3	303	2	1	2	2	1	0	0	1	651	0
3	304	2	1	2	2	1	0	1	0	824	0
3	305	3	4	2	1	0	0	0	1	2525	0
3	306	3	4	3	4	0	1	1	1	736	0
3	307	3	4	2	2	1	0	0	1	1029	0
3	308	3	4	2	2	1	0	0	1	849	0
3	309	3	4	1	3	0	0	0	1	1087	0
3	310	3	4	2	2	1	0	0	1	882	0
3	311	3	4	2	1	0	0	0	1	765	0
3	312	3	4	4	2	0	1	0	0	712	0
3	313	4	0	4	2	0	0	1	0	2168	0
3	314	4	0	2	2	1	1	0	0	1403	0
3	315	4	0	1	3	0	0	1	0	2028	0
3	316	4	0	1	3	0	0	0	1	4396	0
3	317	4	0	1	1	1	1	1	1	2040	0
3	318	4	0	3	3	1	1	1	1	2829	0
3	319	4	0	3	4	0	0	0	1	1522	0
3	320	4	0	1	3	0	0	1	0	2328	0
3	321	1	3	4	2	0	0	0	1	691	0
3	322	1	3	4	2	0	0	0	1	954	0
3	323	1	3	3	4	0	0	0	1	623	0
3	324	1	3	3	3	1	1	1	1	594	0
3	325	1	3	1	3	0	1	1	1	598	0
3	326	1	3	1	3	0	1	1	1	505	0
3	327	1	3	4	4	1	0	0	1	937	0
3	328	1	3	1	1	1	0	0	1	686	0
3	329	2	4	4	2	0	1	1	1	1533	0
3	330	2	4	4	4	1	1	1	1	1463	0
3	331	2	4	1	3	0	0	1	0	1132	0
3	332	2	4	2	2	1	0	0	1	930	0
3	333	2	4	1	3	0	0	0	1	2726	0
3	334	2	4	1	1	1	0	1	0	706	0
3	335	2	4	1	1	1	0	1	0	890	0
3	336	2	4	4	2	0	1	0	0	1297	0
3	337	3	1	3	3	1	0	0	1	1525	0
3	338	3	1	3	4	0	0	0	1	674	0
3	339	3	1	1	1	1	1	1	1	860	0
3	340	3	1	2	1	0	1	1	1	659	0
3	341	3	1	2	2	1	0	0	1	862	0
3	342	3	1	2	2	1	0	0	1	1021	0
3	343	3	1	4	2	0	0	0	1	1358	0
3	344	3	1	2	2	1	0	0	1	1377	0
3	345	4	0	1	3	0	0	1	0	2915	0
3	346	4	0	1	1	1	1	1	1	2806	0
3	347	4	0	3	4	0	0	1	0	1172	0
3	348	4	0	2	2	1	1	0	0	2094	0
3	349	4	0	4	2	0	0	1	0	2364	0
3	350	4	0	1	1	1	1	1	1	2571	0
3	351	4	0	4	4	1	1	1	1	2922	0
3	352	4	0	1	1	1	1	0	0	1718	0
3	353	1	4	1	3	0	0	0	1	1087	0
3	354	1	4	1	1	1	0	0	1	670	0
3	355	1	4	1	3	0	0	0	1	779	0
3	356	1	4	2	1	0	0	0	1	708	0
3	357	1	4	2	1	0	0	0	1	580	0
3	358	1	4	2	2	1	0	0	1	522	0
3	359	1	4	1	1	1	0	0	1	655	0
3	360	1	4	3	4	0	1	1	1	703	0
3	361	2	3	1	1	1	0	0	1	859	0
3	362	2	3	4	4	1	0	1	0	1050	0
3	363	2	3	4	4	1	0	0	1	1806	0
3	364	2	3	2	1	0	0	1	0	2469	0
3	365	2	3	2	1	0	0	0	1	1404	0
3	366	2	3	2	1	0	0	0	1	1014	0
3	367	2	3	3	4	0	1	0	0	1820	0
3	368	2	3	3	4	0	1	1	1	1013	0
3	369	3	2	4	4	1	0	0	1	1853	0
3	370	3	2	2	2	1	1	1	1	1591	0
3	371	3	2	4	2	0	1	1	1	611	0
3	372	3	2	2	2	1	1	1	1	614	0
3	373	3	2	3	4	0	0	0	1	1132	0
3	374	3	2	3	4	0	0	0	1	899	0
3	375	3	2	1	3	0	0	1	0	2025	0
3	376	3	2	4	2	0	1	1	1	674	0
3	377	4	0	1	1	1	1	1	1	1844	0
3	378	4	0	3	4	0	0	1	0	2848	0
3	379	4	0	3	4	0	0	0	1	2274	0
3	380	4	0	2	2	1	1	1	1	1470	0
3	381	4	0	4	2	0	0	0	1	1201	0
3	382	4	0	1	1	1	1	1	1	1480	0
3	383	4	0	1	3	0	0	1	0	1446	0
3	384	4	0	2	1	0	0	1	0	2752	0
3	385	1	1	3	3	1	0	0	1	900	0
3	386	1	1	2	2	1	0	0	1	1104	0
3	387	1	1	1	1	1	1	1	1	928	0
3	388	1	1	1	1	1	1	1	1	732	0
3	389	1	1	3	4	0	0	0	1	1337	0
3	390	1	1	2	2	1	0	0	1	967	0
3	391	1	1	2	1	0	1	1	1	542	0
3	392	1	1	2	1	0	1	1	1	689	0
3	393	2	2	2	2	1	1	1	1	1094	0
3	394	2	2	3	4	0	0	1	0	1098	0
3	395	2	2	2	2	1	1	1	1	2477	0
3	396	2	2	3	4	0	0	1	0	1177	0
3	397	2	2	3	3	1	0	1	0	1785	0
3	398	2	2	3	4	0	0	0	1	1715	0
3	399	2	2	4	4	1	0	1	0	1524	0
3	400	2	2	2	1	0	1	0	0	2579	0
3	401	3	3	4	4	1	0	0	1	1317	0
3	402	3	3	3	3	1	1	1	1	1276	0
3	403	3	3	3	4	0	1	0	0	2049	0
3	404	3	3	3	3	1	1	1	1	744	0
3	405	3	3	3	3	1	1	1	1	660	0
3	406	3	3	3	4	0	1	1	1	2051	0
3	407	3	3	2	1	0	0	1	0	1480	0
3	408	3	3	3	4	0	1	0	0	1225	0
3	409	4	0	4	4	1	1	1	1	1543	0
3	410	4	0	2	2	1	1	1	1	2628	0
3	411	4	0	4	2	0	0	1	0	1787	0
3	412	4	0	2	2	1	1	0	0	1530	0
3	413	4	0	4	2	0	0	1	0	2475	0
3	414	4	0	1	3	0	0	1	0	2300	0
3	415	4	0	4	2	0	0	1	0	1792	0
3	416	4	0	3	4	0	0	0	1	1924	0
3	417	1	2	2	2	1	1	1	1	893	0
3	418	1	2	2	2	1	1	1	1	519	0
3	419	1	2	3	3	1	0	0	1	621	0
3	420	1	2	4	2	0	1	1	1	561	0
3	421	1	2	4	4	1	0	0	1	598	0
3	422	1	2	4	2	0	1	0	0	648	0
3	423	1	2	1	3	0	0	0	1	642	0
3	424	1	2	1	3	0	0	0	1	885	0
3	425	2	1	2	1	0	0	0	1	828	0
3	426	2	1	3	3	1	0	1	0	1552	0
3	427	2	1	1	3	0	1	0	0	1731	0
3	428	2	1	4	2	0	0	1	0	2399	0
3	429	2	1	2	1	0	0	0	1	2760	0
3	430	2	1	2	2	1	0	0	1	957	0
3	431	2	1	4	2	0	0	1	0	4876	0
3	432	2	1	3	3	1	0	1	0	2207	0
3	433	3	4	4	4	1	1	1	1	805	0
3	434	3	4	4	4	1	1	1	1	703	0
3	435	3	4	1	3	0	0	1	0	2419	0
3	436	3	4	3	4	0	1	1	1	1044	0
3	437	3	4	1	1	1	0	0	1	2379	0
3	438	3	4	4	4	1	1	1	1	662	0
3	439	3	4	4	2	0	1	1	1	1834	0
3	440	3	4	3	4	0	1	1	1	714	0
3	441	4	0	4	4	1	1	1	1	1182	0
3	442	4	0	4	2	0	0	1	0	2851	0
3	443	4	0	2	1	0	0	0	1	1418	0
3	444	4	0	2	2	1	1	1	1	1262	0
3	445	4	0	4	4	1	1	1	1	1677	0
3	446	4	0	1	1	1	1	1	1	1613	0
3	447	4	0	2	2	1	1	1	1	1007	0
3	448	4	0	1	3	0	0	0	1	4813	0
3	449	1	3	4	2	0	0	0	1	566	0
3	450	1	3	1	3	0	1	1	1	586	0
3	451	1	3	3	3	1	1	1	1	606	0
3	452	1	3	3	3	1	1	1	1	562	0
3	453	1	3	3	4	0	0	0	1	614	0
3	454	1	3	3	3	1	1	1	1	524	0
3	455	1	3	1	3	0	1	1	1	563	0
3	456	1	3	3	4	0	0	0	1	647	0
3	457	2	4	4	4	1	1	1	1	819	0
3	458	2	4	3	4	0	0	0	1	723	0
3	459	2	4	4	4	1	1	0	0	1274	0
3	460	2	4	4	2	0	1	1	1	954	0
3	461	2	4	4	4	1	1	1	1	1186	0
3	462	2	4	1	1	1	0	1	0	685	0
3	463	2	4	1	1	1	0	1	0	1246	0
3	464	2	4	4	2	0	1	1	1	2912	0
3	465	3	1	4	2	0	0	0	1	2603	0
3	466	3	1	1	1	1	1	1	1	685	0
3	467	3	1	2	2	1	0	0	1	1293	0
3	468	3	1	3	3	1	0	0	1	1363	0
3	469	3	1	3	3	1	0	0	1	865	0
3	470	3	1	1	1	1	1	1	1	524	0
3	471	3	1	3	4	0	0	0	1	1345	0
3	472	3	1	2	1	0	1	1	1	630	0
3	473	4	0	2	1	0	0	1	0	2214	0
3	474	4	0	1	1	1	1	1	1	2243	0
3	475	4	0	3	4	0	0	1	0	3332	0
3	476	4	0	2	1	0	0	1	0	2354	0
3	477	4	0	4	4	1	1	1	1	3124	0
3	478	4	0	4	4	1	1	1	1	1454	0
3	479	4	0	1	3	0	0	0	1	1436	0
3	480	4	0	3	4	0	0	0	1	1607	0
3	481	1	4	2	2	1	0	0	1	652	0
3	482	1	4	4	4	1	1	1	1	637	0
3	483	1	4	3	4	0	1	1	1	607	0
3	484	1	4	2	1	0	0	0	1	641	0
3	485	1	4	2	2	1	0	0	1	1032	0
3	486	1	4	3	4	0	1	1	1	837	0
3	487	1	4	4	4	1	1	1	1	811	0
3	488	1	4	4	4	1	1	1	1	582	0
3	489	2	3	4	2	0	0	1	0	1581	0
3	490	2	3	3	4	0	1	0	0	2663	0
3	491	2	3	3	3	1	1	1	1	2336	0
3	492	2	3	4	4	1	0	0	1	779	0
3	493	2	3	3	3	1	1	1	1	833	0
3	494	2	3	3	3	1	1	1	1	1010	0
3	495	2	3	4	4	1	0	0	1	1392	0
3	496	2	3	3	3	1	1	1	1	1192	0
3	497	3	2	1	3	0	0	0	1	1543	0
3	498	3	2	4	4	1	0	0	1	1222	0
3	499	3	2	2	1	0	1	0	0	875	0
3	500	3	2	3	3	1	0	0	1	2923	0
3	501	3	2	2	1	0	1	0	0	1110	0
3	502	3	2	2	2	1	1	1	1	1175	0
3	503	3	2	3	4	0	0	0	1	1502	0
3	504	3	2	4	4	1	0	0	1	1559	0
3	505	4	0	4	2	0	0	0	1	2176	0
3	506	4	0	4	2	0	0	1	0	1253	0
3	507	4	0	2	2	1	1	1	1	1389	0
3	508	4	0	1	3	0	0	1	0	2734	0
3	509	4	0	2	1	0	0	0	1	3449	0
3	510	4	0	2	1	0	0	0	1	1448	0
3	511	4	0	1	1	1	1	0	0	1275	0
3	512	4	0	3	3	1	1	1	1	3017	0
5	1	1	1	1	1	1	1	1	1	822	0
5	2	1	1	1	1	1	1	1	1	637	0
5	3	1	1	2	2	1	0	0	1	591	0
5	4	1	1	2	1	0	1	1	1	1328	0
5	5	1	1	1	1	1	1	1	1	598	0
5	6	1	1	3	4	0	0	0	1	600	0
5	7	1	1	2	1	0	1	1	1	384	0
5	8	1	1	2	1	0	1	1	1	572	0
5	9	2	2	1	3	0	0	0	1	724	0
5	10	2	2	4	4	1	0	0	1	594	0
5	11	2	2	3	4	0	0	1	0	940	0
5	12	2	2	1	3	0	0	1	0	734	0
5	13	2	2	1	3	0	0	1	0	1072	0
5	14	2	2	1	3	0	0	0	1	983	0
5	15	2	2	2	2	1	1	1	1	681	0
5	16	2	2	3	3	1	0	1	0	694	0
5	17	3	3	3	3	1	1	1	1	864	0
5	18	3	3	3	3	1	1	1	1	741	0
5	19	3	3	4	4	1	0	0	1	1031	0
5	20	3	3	3	4	0	1	0	0	991	0
5	21	3	3	3	3	1	1	0	0	844	0
5	22	3	3	3	3	1	1	1	1	643	0
5	23	3	3	3	4	0	1	1	1	1002	0
5	24	3	3	4	2	0	0	0	1	1589	0
5	25	4	0	4	4	1	1	1	1	938	0
5	26	4	0	3	3	1	1	1	1	983	0
5	27	4	0	1	1	1	1	1	1	961	0
5	28	4	0	3	3	1	1	1	1	769	0
5	29	4	0	1	3	0	0	0	1	1746	0
5	30	4	0	4	4	1	1	1	1	849	0
5	31	4	0	2	2	1	1	1	1	944	0
5	32	4	0	3	4	0	0	1	0	751	0
5	33	1	2	2	1	0	0	0	1	696	0
5	34	1	2	2	1	0	0	0	1	614	0
5	35	1	2	4	2	0	1	1	1	554	0
5	36	1	2	2	2	1	1	1	1	528	0
5	37	1	2	4	2	0	1	1	1	535	0
5	38	1	2	2	2	1	1	1	1	494	0
5	39	1	2	1	3	0	0	0	1	691	0
5	40	1	2	4	2	0	1	1	1	578	0
5	41	2	1	1	1	1	1	1	1	608	0
5	42	2	1	1	1	1	1	1	1	578	0
5	43	2	1	1	3	0	1	0	0	738	0
5	44	2	1	1	3	0	1	1	1	717	0
5	45	2	1	2	1	0	0	0	1	618	0
5	46	2	1	1	1	1	1	1	1	682	0
5	47	2	1	1	3	0	1	1	1	802	0
5	48	2	1	3	3	1	0	0	1	604	0
5	49	3	4	4	4	1	1	1	1	536	0
5	50	3	4	4	4	1	1	1	1	590	0
5	51	3	4	4	2	0	1	1	1	750	0
5	52	3	4	4	2	0	1	1	1	1634	0
5	53	3	4	1	3	0	0	0	1	1775	0
5	54	3	4	2	2	1	0	0	1	814	0
5	55	3	4	2	1	0	0	0	1	787	0
5	56	3	4	4	4	1	1	1	1	653	0
5	57	4	0	1	3	0	0	0	1	1481	0
5	58	4	0	1	3	0	0	0	1	1819	0
5	59	4	0	2	1	0	0	0	1	949	0
5	60	4	0	4	4	1	1	1	1	694	0
5	61	4	0	4	2	0	0	0	1	1470	0
5	62	4	0	3	3	1	1	1	1	1231	0
5	63	4	0	4	2	0	0	0	1	1288	0
5	64	4	0	1	3	0	0	0	1	1514	0
5	65	1	3	1	3	0	1	1	1	549	0
5	66	1	3	1	3	0	1	1	1	538	0
5	67	1	3	4	4	1	0	0	1	435	0
5	68	1	3	4	4	1	0	0	1	448	0
5	69	1	3	4	4	1	0	0	1	335	0
5	70	1	3	3	3	1	1	0	0	322	0
5	71	1	3	1	3	0	1	1	1	827	0
5	72	1	3	1	1	1	0	0	1	518	0
5	73	2	4	2	2	1	0	0	1	1078	0
5	74	2	4	1	3	0	0	1	0	597	0
5	75	2	4	2	2	1	0	0	1	725	0
5	76	2	4	4	4	1	1	1	1	640	0
5	77	2	4	4	2	0	1	1	1	765	0
5	78	2	4	3	4	0	0	0	1	725	0
5	79	2	4	4	4	1	1	0	0	548	0
5	80	2	4	3	4	0	0	0	1	2772	0
5	81	3	1	1	1	1	1	1	1	694	0
5	82	3	1	1	3	0	1	1	1	2441	0
5	83	3	1	3	4	0	0	0	1	767	0
5	84	3	1	1	1	1	1	1	1	729	0
5	85	3	1	4	2	0	0	0	1	678	0
5	86	3	1	2	1	0	1	0	0	801	0
5	87	3	1	3	3	1	0	0	1	1699	0
5	88	3	1	1	3	0	1	1	1	1259	0
5	89	4	0	1	1	1	1	1	1	804	0
5	90	4	0	3	4	0	0	1	0	967	0
5	91	4	0	4	2	0	0	0	1	948	0
5	92	4	0	2	2	1	1	1	1	744	0
5	93	4	0	4	4	1	1	1	1	925	0
5	94	4	0	4	2	0	0	0	1	845	0
5	95	4	0	1	3	0	0	0	1	1505	0
5	96	4	0	4	2	0	0	0	1	797	0
5	97	1	4	3	4	0	1	1	1	482	0
5	98	1	4	3	4	0	1	1	1	382	0
5	99	1	4	1	3	0	0	0	1	554	0
5	100	1	4	4	4	1	1	0	0	545	0
5	101	1	4	2	2	1	0	0	1	646	0
5	102	1	4	4	4	1	1	1	1	381	0
5	103	1	4	4	4	1	1	1	1	804	0
5	104	1	4	4	4	1	1	1	1	373	0
5	105	2	3	4	4	1	0	0	1	812	0
5	106	2	3	4	2	0	0	0	1	833	0
5	107	2	3	3	4	0	1	1	1	1073	0
5	108	2	3	4	2	0	0	0	1	546	0
5	109	2	3	4	2	0	0	0	1	615	0
5	110	2	3	3	3	1	1	1	1	571	0
5	111	2	3	1	1	1	0	0	1	905	0
5	112	2	3	4	4	1	0	0	1	515	0
5	113	3	2	3	3	1	0	0	1	650	0
5	114	3	2	2	2	1	1	1	1	791	0
5	115	3	2	1	3	0	0	0	1	954	0
5	116	3	2	3	3	1	0	0	1	1483	0
5	117	3	2	1	3	0	0	0	1	963	0
5	118	3	2	1	3	0	0	0	1	928	0
5	119	3	2	4	2	0	1	0	0	755	0
5	120	3	2	2	1	0	1	1	1	796	0
5	121	4	0	1	3	0	0	0	1	1458	0
5	122	4	0	2	1	0	0	0	1	799	0
5	123	4	0	2	1	0	0	0	1	820	0
5	124	4	0	3	3	1	1	1	1	1701	0
5	125	4	0	4	4	1	1	1	1	980	0
5	126	4	0	3	4	0	0	1	0	866	0
5	127	4	0	1	3	0	0	0	1	900	0
5	128	4	0	3	3	1	1	0	0	1166	0
5	129	1	1	2	1	0	1	1	1	832	0
5	130	1	1	3	3	1	0	0	1	804	0
5	131	1	1	4	2	0	0	0	1	1201	0
5	132	1	1	1	1	1	1	1	1	527	0
5	133	1	1	2	2	1	0	0	1	613	0
5	134	1	1	1	1	1	1	1	1	397	0
5	135	1	1	3	3	1	0	0	1	616	0
5	136	1	1	2	1	0	1	1	1	415	0
5	137	2	2	2	2	1	1	1	1	696	0
5	138	2	2	2	2	1	1	1	1	506	0
5	139	2	2	3	3	1	0	1	0	609	0
5	140	2	2	2	2	1	1	1	1	612	0
5	141	2	2	2	2	1	1	1	1	677	0
5	142	2	2	2	2	1	1	1	1	581	0
5	143	2	2	4	4	1	0	0	1	602	0
5	144	2	2	3	4	0	0	1	0	730	0
5	145	3	3	1	3	0	1	1	1	804	0
5	146	3	3	1	3	0	1	1	1	701	0
5	147	3	3	3	3	1	1	1	1	855	0
5	148	3	3	2	1	0	0	0	1	1687	0
5	149	3	3	3	4	0	1	1	1	842	0
5	150	3	3	2	1	0	0	1	0	830	0
5	151	3	3	4	2	0	0	0	1	1303	0
5	152	3	3	1	1	1	0	0	1	888	0
5	153	4	0	1	1	1	1	1	1	723	0
5	154	4	0	2	2	1	1	1	1	859	0
5	155	4	0	1	1	1	1	1	1	705	0
5	156	4	0	2	1	0	0	0	1	1374	0
5	157	4	0	4	2	0	0	0	1	814	0
5	158	4	0	2	1	0	0	0	1	976	0
5	159	4	0	3	3	1	1	1	1	1268	0
5	160	4	0	4	4	1	1	1	1	840	0
5	161	1	2	4	2	0	1	1	1	569	0
5	162	1	2	1	3	0	0	0	1	574	0
5	163	1	2	3	3	1	0	0	1	532	0
5	164	1	2	4	4	1	0	0	1	492	0
5	165	1	2	1	3	0	0	0	1	548	0
5	166	1	2	2	2	1	1	1	1	460	0
5	167	1	2	4	4	1	0	0	1	550	0
5	168	1	2	3	3	1	0	0	1	760	0
5	169	2	1	1	1	1	1	1	1	643	0
5	170	2	1	1	3	0	1	1	1	612	0
5	171	2	1	2	2	1	0	0	1	646	0
5	172	2	1	2	2	1	0	0	1	1099	0
5	173	2	1	3	3	1	0	0	1	697	0
5	174	2	1	4	2	0	0	1	0	757	0
5	175	2	1	1	1	1	1	1	1	656	0
5	176	2	1	1	3	0	1	0	0	1031	0
5	177	3	4	2	1	0	0	0	1	1219	0
5	178	3	4	3	4	0	1	0	0	1013	0
5	179	3	4	4	4	1	1	1	1	709	0
5	180	3	4	4	4	1	1	1	1	752	0
5	181	3	4	1	1	1	0	0	1	1497	0
5	182	3	4	2	2	1	0	0	1	961	0
5	183	3	4	2	1	0	0	0	1	1473	0
5	184	3	4	4	4	1	1	1	1	750	0
5	185	4	0	2	1	0	0	0	1	2185	0
5	186	4	0	1	1	1	1	1	1	794	0
5	187	4	0	3	3	1	1	1	1	1394	0
5	188	4	0	3	4	0	0	0	1	1708	0
5	189	4	0	4	4	1	1	1	1	876	0
5	190	4	0	4	2	0	0	0	1	987	0
5	191	4	0	3	3	1	1	0	0	1311	0
5	192	4	0	4	4	1	1	1	1	692	0
5	193	1	3	3	4	0	0	0	1	673	0
5	194	1	3	4	2	0	0	1	0	531	0
5	195	1	3	1	3	0	1	1	1	491	0
5	196	1	3	4	2	0	0	0	1	673	0
5	197	1	3	3	3	1	1	1	1	375	0
5	198	1	3	3	4	0	0	0	1	548	0
5	199	1	3	3	3	1	1	1	1	493	0
5	200	1	3	1	1	1	0	0	1	518	0
5	201	2	4	4	4	1	1	1	1	1091	0
5	202	2	4	2	2	1	0	0	1	673	0
5	203	2	4	4	2	0	1	1	1	688	0
5	204	2	4	4	2	0	1	0	0	811	0
5	205	2	4	4	2	0	1	0	0	1317	0
5	206	2	4	4	2	0	1	1	1	638	0
5	207	2	4	2	2	1	0	0	1	715	0
5	208	2	4	1	3	0	0	1	0	570	0
5	209	3	1	4	2	0	0	1	0	2118	0
5	210	3	1	2	2	1	0	0	1	1356	0
5	211	3	1	3	4	0	0	0	1	1187	0
5	212	3	1	2	2	1	0	0	1	951	0
5	213	3	1	1	1	1	1	1	1	668	0
5	214	3	1	1	3	0	1	1	1	808	0
5	215	3	1	4	2	0	0	1	0	782	0
5	216	3	1	1	1	1	1	1	1	774	0
5	217	4	0	3	3	1	1	1	1	1640	0
5	218	4	0	2	1	0	0	0	1	1047	0
5	219	4	0	2	1	0	0	0	1	1257	0
5	220	4	0	3	4	0	0	0	1	2266	0
5	221	4	0	4	2	0	0	0	1	1385	0
5	222	4	0	1	3	0	0	0	1	840	0
5	223	4	0	1	3	0	0	0	1	828	0
5	224	4	0	1	3	0	0	0	1	692	0
5	225	1	4	1	1	1	0	0	1	550	0
5	226	1	4	4	4	1	1	1	1	401	0
5	227	1	4	2	2	1	0	0	1	698	0
5	228	1	4	1	3	0	0	0	1	509	0
5	229	1	4	2	1	0	0	0	1	674	0
5	230	1	4	2	2	1	0	0	1	485	0
5	231	1	4	1	1	1	0	0	1	620	0
5	232	1	4	3	4	0	1	1	1	545	0
5	233	2	3	3	4	0	1	1	1	656	0
5	234	2	3	3	3	1	1	1	1	625	0
5	235	2	3	3	3	1	1	1	1	517	0
5	236	2	3	3	4	0	1	1	1	588	0
5	237	2	3	1	1	1	0	0	1	499	0
5	238	2	3	2	1	0	0	0	1	915	0
5	239	2	3	3	4	0	1	0	0	727	0
5	240	2	3	4	2	0	0	0	1	612	0
5	241	3	2	2	2	1	1	1	1	603	0
5	242	3	2	4	4	1	0	0	1	1513	0
5	243	3	2	3	4	0	0	1	0	944	0
5	244	3	2	3	3	1	0	1	0	801	0
5	245	3	2	4	2	0	1	1	1	808	0
5	246	3	2	2	1	0	1	1	1	767	0
5	247	3	2	3	3	1	0	1	0	1010	0
5	248	3	2	2	2	1	1	1	1	613	0
5	249	4	0	1	3	0	0	0	1	1177	0
5	250	4	0	4	2	0	0	0	1	785	0
5	251	4	0	1	3	0	0	0	1	793	0
5	252	4	0	2	1	0	0	1	0	878	0
5	253	4	0	1	1	1	1	1	1	661	0
5	254	4	0	2	2	1	1	0	0	660	0
5	255	4	0	1	1	1	1	1	1	956	0
5	256	4	0	4	2	0	0	0	1	1218	0
5	257	1	1	3	3	1	0	0	1	775	0
5	258	1	1	2	1	0	1	1	1	611	0
5	259	1	1	2	2	1	0	0	1	458	0
5	260	1	1	1	1	1	1	1	1	469	0
5	261	1	1	4	2	0	0	0	1	497	0
5	262	1	1	2	1	0	1	1	1	413	0
5	263	1	1	1	1	1	1	1	1	475	0
5	264	1	1	3	4	0	0	0	1	503	0
5	265	2	2	2	1	0	1	1	1	704	0
5	266	2	2	3	3	1	0	1	0	1451	0
5	267	2	2	4	4	1	0	0	1	621	0
5	268	2	2	2	1	0	1	1	1	2076	0
5	269	2	2	2	1	0	1	1	1	1097	0
5	270	2	2	2	2	1	1	1	1	726	0
5	271	2	2	4	4	1	0	0	1	596	0
5	272	2	2	2	1	0	1	1	1	1116	0
5	273	3	3	2	1	0	0	0	1	1693	0
5	274	3	3	3	4	0	1	1	1	1207	0
5	275	3	3	4	4	1	0	0	1	1297	0
5	276	3	3	1	1	1	0	0	1	1008	0
5	277	3	3	1	3	0	1	1	1	767	0
5	278	3	3	3	3	1	1	1	1	636	0
5	279	3	3	2	1	0	0	0	1	731	0
5	280	3	3	1	1	1	0	0	1	648	0
5	281	4	0	2	2	1	1	1	1	701	0
5	282	4	0	1	3	0	0	1	0	917	0
5	283	4	0	1	3	0	0	0	1	854	0
5	284	4	0	4	2	0	0	0	1	795	0
5	285	4	0	3	4	0	0	0	1	1302	0
5	286	4	0	1	3	0	0	0	1	1090	0
5	287	4	0	4	2	0	0	0	1	594	0
5	288	4	0	3	4	0	0	0	1	1192	0
5	289	1	2	2	2	1	1	1	1	544	0
5	290	1	2	4	2	0	1	1	1	378	0
5	291	1	2	1	3	0	0	1	0	378	0
5	292	1	2	3	3	1	0	0	1	553	0
5	293	1	2	4	4	1	0	0	1	747	0
5	294	1	2	4	2	0	1	1	1	991	0
5	295	1	2	3	3	1	0	0	1	517	0
5	296	1	2	2	1	0	0	0	1	588	0
5	297	2	1	2	2	1	0	0	1	747	0
5	298	2	1	1	1	1	1	1	1	601	0
5	299	2	1	3	3	1	0	0	1	651	0
5	300	2	1	1	3	0	1	0	0	1089	0
5	301	2	1	4	2	0	0	0	1	608	0
5	302	2	1	2	2	1	0	0	1	580	0
5	303	2	1	1	1	1	1	1	1	491	0
5	304	2	1	1	1	1	1	1	1	485	0
5	305	3	4	1	3	0	0	1	0	677	0
5	306	3	4	3	4	0	1	1	1	551	0
5	307	3	4	1	3	0	0	1	0	1323	0
5	308	3	4	2	2	1	0	0	1	1812	0
5	309	3	4	4	4	1	1	1	1	740	0
5	310	3	4	3	4	0	1	1	1	1110	0
5	311	3	4	4	2	0	1	1	1	1253	0
5	312	3	4	1	1	1	0	1	0	1232	0
5	313	4	0	1	1	1	1	1	1	1154	0
5	314	4	0	3	4	0	0	0	1	904	0
5	315	4	0	1	1	1	1	1	1	827	0
5	316	4	0	4	4	1	1	1	1	1363	0
5	317	4	0	3	4	0	0	0	1	1475	0
5	318	4	0	3	3	1	1	1	1	940	0
5	319	4	0	1	1	1	1	1	1	953	0
5	320	4	0	2	2	1	1	1	1	888	0
5	321	1	3	3	3	1	1	1	1	520	0
5	322	1	3	3	4	0	0	0	1	560	0
5	323	1	3	4	2	0	0	0	1	581	0
5	324	1	3	4	2	0	0	0	1	680	0
5	325	1	3	1	1	1	0	0	1	584	0
5	326	1	3	3	3	1	1	1	1	354	0
5	327	1	3	1	1	1	0	0	1	592	0
5	328	1	3	3	3	1	1	1	1	518	0
5	329	2	4	1	3	0	0	1	0	778	0
5	330	2	4	4	4	1	1	1	1	724	0
5	331	2	4	4	4	1	1	1	1	797	0
5	332	2	4	1	1	1	0	1	0	632	0
5	333	2	4	1	1	1	0	1	0	634	0
5	334	2	4	4	2	0	1	0	0	1073	0
5	335	2	4	1	1	1	0	1	0	1093	0
5	336	2	4	4	4	1	1	1	1	628	0
5	337	3	1	3	4	0	0	0	1	786	0
5	338	3	1	4	2	0	0	1	0	1904	0
5	339	3	1	2	1	0	1	0	0	780	0
5	340	3	1	2	2	1	0	0	1	1694	0
5	341	3	1	3	3	1	0	0	1	988	0
5	342	3	1	1	3	0	1	1	1	656	0
5	343	3	1	2	2	1	0	0	1	827	0
5	344	3	1	3	4	0	0	0	1	879	0
5	345	4	0	2	1	0	0	0	1	1531	0
5	346	4	0	3	4	0	0	0	1	1119	0
5	347	4	0	1	1	1	1	1	1	919	0
5	348	4	0	2	2	1	1	1	1	1199	0
5	349	4	0	3	3	1	1	1	1	1322	0
5	350	4	0	1	1	1	1	1	1	718	0
5	351	4	0	4	4	1	1	1	1	1183	0
5	352	4	0	3	4	0	0	1	0	1635	0
5	353	1	4	2	1	0	0	0	1	1171	0
5	354	1	4	4	4	1	1	1	1	436	0
5	355	1	4	2	1	0	0	0	1	591	0
5	356	1	4	3	4	0	1	1	1	423	0
5	357	1	4	3	4	0	1	1	1	547	0
5	358	1	4	2	1	0	0	0	1	1350	0
5	359	1	4	3	4	0	1	1	1	542	0
5	360	1	4	1	1	1	0	0	1	580	0
5	361	2	3	3	4	0	1	1	1	625	0
5	362	2	3	1	1	1	0	0	1	642	0
5	363	2	3	2	1	0	0	0	1	1268	0
5	364	2	3	4	4	1	0	0	1	620	0
5	365	2	3	2	1	0	0	0	1	607	0
5	366	2	3	4	4	1	0	0	1	563	0
5	367	2	3	2	1	0	0	0	1	662	0
5	368	2	3	3	3	1	1	1	1	834	0
5	369	3	2	2	2	1	1	1	1	497	0
5	370	3	2	4	2	0	1	1	1	773	0
5	371	3	2	2	2	1	1	1	1	671	0
5	372	3	2	2	1	0	1	1	1	1639	0
5	373	3	2	2	2	1	1	1	1	718	0
5	374	3	2	4	4	1	0	0	1	949	0
5	375	3	2	3	4	0	0	0	1	1056	0
5	376	3	2	3	4	0	0	0	1	1313	0
5	377	4	0	3	3	1	1	1	1	1020	0
5	378	4	0	2	1	0	0	0	1	1670	0
5	379	4	0	4	4	1	1	1	1	764	0
5	380	4	0	4	4	1	1	1	1	710	0
5	381	4	0	1	1	1	1	1	1	1800	0
5	382	4	0	3	3	1	1	1	1	885	0
5	383	4	0	2	2	1	1	1	1	809	0
5	384	4	0	2	2	1	1	1	1	705	0
5	385	1	1	1	1	1	1	1	1	638	0
5	386	1	1	4	2	0	0	0	1	639	0
5	387	1	1	2	1	0	1	1	1	344	0
5	388	1	1	3	3	1	0	0	1	707	0
5	389	1	1	4	2	0	0	0	1	515	0
5	390	1	1	2	2	1	0	0	1	632	0
5	391	1	1	3	4	0	0	0	1	556	0
5	392	1	1	3	4	0	0	0	1	516	0
5	393	2	2	2	1	0	1	1	1	761	0
5	394	2	2	3	4	0	0	1	0	644	0
5	395	2	2	2	1	0	1	1	1	567	0
5	396	2	2	2	1	0	1	0	0	619	0
5	397	2	2	3	4	0	0	1	0	528	0
5	398	2	2	2	2	1	1	1	1	770	0
5	399	2	2	3	3	1	0	0	1	1076	0
5	400	2	2	2	1	0	1	1	1	534	0
5	401	3	3	3	3	1	1	1	1	567	0
5	402	3	3	4	4	1	0	0	1	1369	0
5	403	3	3	4	2	0	0	0	1	544	0
5	404	3	3	4	4	1	0	0	1	504	0
5	405	3	3	1	3	0	1	1	1	592	0
5	406	3	3	1	1	1	0	0	1	1049	0
5	407	3	3	3	3	1	1	1	1	399	0
5	408	3	3	4	2	0	0	0	1	728	0
5	409	4	0	4	4	1	1	1	1	962	0
5	410	4	0	3	4	0	0	0	1	896	0
5	411	4	0	2	2	1	1	1	1	1193	0
5	412	4	0	3	3	1	1	1	1	738	0
5	413	4	0	2	1	0	0	1	0	2186	0
5	414	4	0	4	2	0	0	0	1	1029	0
5	415	4	0	1	1	1	1	1	1	615	0
5	416	4	0	2	1	0	0	0	1	1024	0
5	417	1	2	2	2	1	1	1	1	1478	0
5	418	1	2	2	2	1	1	1	1	459	0
5	419	1	2	4	2	0	1	1	1	377	0
5	420	1	2	2	2	1	1	1	1	660	0
5	421	1	2	4	4	1	0	0	1	737	0
5	422	1	2	4	2	0	1	1	1	623	0
5	423	1	2	2	2	1	1	1	1	531	0
5	424	1	2	2	1	0	0	0	1	649	0
5	425	2	1	2	1	0	0	0	1	1272	0
5	426	2	1	4	2	0	0	1	0	561	0
5	427	2	1	3	3	1	0	0	1	567	0
5	428	2	1	2	1	0	0	1	0	744	0
5	429	2	1	2	1	0	0	0	1	707	0
5	430	2	1	4	2	0	0	1	0	454	0
5	431	2	1	1	3	0	1	1	1	482	0
5	432	2	1	1	3	0	1	1	1	665	0
5	433	3	4	1	3	0	0	1	0	923	0
5	434	3	4	4	2	0	1	1	1	562	0
5	435	3	4	2	2	1	0	0	1	1771	0
5	436	3	4	4	4	1	1	1	1	483	0
5	437	3	4	1	1	1	0	1	0	572	0
5	438	3	4	1	1	1	0	1	0	703	0
5	439	3	4	2	1	0	0	0	1	1419	0
5	440	3	4	3	4	0	1	1	1	2185	0
5	441	4	0	3	4	0	0	0	1	2954	0
5	442	4	0	2	1	0	0	0	1	1155	0
5	443	4	0	4	2	0	0	0	1	875	0
5	444	4	0	1	3	0	0	0	1	705	0
5	445	4	0	2	2	1	1	1	1	1264	0
5	446	4	0	2	2	1	1	1	1	1009	0
5	447	4	0	2	2	1	1	1	1	549	0
5	448	4	0	2	1	0	0	0	1	1165	0
5	449	1	3	3	3	1	1	1	1	801	0
5	450	1	3	1	3	0	1	1	1	464	0
5	451	1	3	4	4	1	0	0	1	491	0
5	452	1	3	1	3	0	1	1	1	720	0
5	453	1	3	1	3	0	1	1	1	404	0
5	454	1	3	3	4	0	0	0	1	623	0
5	455	1	3	1	3	0	1	1	1	390	0
5	456	1	3	3	3	1	1	1	1	453	0
5	457	2	4	3	4	0	0	0	1	2725	0
5	458	2	4	4	2	0	1	1	1	674	0
5	459	2	4	4	4	1	1	1	1	1204	0
5	460	2	4	4	2	0	1	0	0	905	0
5	461	2	4	1	3	0	0	1	0	905	0
5	462	2	4	4	4	1	1	1	1	515	0
5	463	2	4	1	1	1	0	1	0	618	0
5	464	2	4	3	4	0	0	0	1	761	0
[truncated: 17,968 more rows]
